# Supplementary material for: Longitudinal Cerebral Perfusion Change in Transient Global Amnesia Related to Left Posterior Medial Network Disruption
Source: PLoS One. 2015 Dec 21;10(12):e0145658. doi: 10.1371/journal.pone.0145658 (PMC4687008; doi:10.1371/journal.pone.0145658)
Supplement: S1 Table — (XLSX) [file pone.0145658.s001.xlsx]

## Sheet: Mean Count Ratio
	Precentral_l_o	Precentral_r_o	Rolandic_Oper_l_o	Rolandic_Oper_r_o	Supp_Motor_Area_l_o	Supp_Motor_Area_r_o	Olfactory_l_o	Olfactory_r_o	Frontal_Sup_l_o	Frontal_Sup_r_o	Frontal_Mid_l_o	Frontal_Mid_r_o	Frontal_Inf_l_o	Frontal_Inf_r_o	Rectus_l_o	Rectus_r_o	Insula_l_o	Insula_r_o	Cingulum_Ant_l_o	Cingulum_Ant_r_o	Cingulum_Mid_l_o	Cingulum_Mid_r_o	Cingulum_Post_l_o	Cingulum_Post_r_o	Hippo_Parahippo_l_o	Hippo_Parahippo_r_o	Amygdala_l_o	Amygdala_r_o	Calcarine_l_o	Calcarine_r_o	Cuneus_l_o	Cuneus_r_o	Lingual_l_o	Lingual_r_o	Occipital_l_o	Occipital_r_o	Fusiform_l_o	Fusiform_r_o	Postcentral_l_o	Postcentral_r_o	SupraMarginal_l_o	SupraMarginal_r_o	Angular_l_o	Angular_r_o	Precuneus_l_o	Precuneus_r_o	Paracentral_Lobule_l_o	Paracentral_Lobule_r_o	Caudate_l_o
70	0.953394	1.02171	0.889892	1.02078	0.995952	1.02492	0.746042	0.73868	0.928843	0.952317	0.975064	1.0021	0.93467	0.994549	0.960015	0.926946	0.803932	0.894697	0.875462	0.849506	0.9513	0.952901	0.80176	0.706219	0.646591	0.667368	0.664344	0.662053	1.04382	1.07593	1.00858	1.05842	0.976534	0.932744	0.975134	0.939573	0.907119	0.857406	0.939926	0.949375	0.971538	1.05142	1.02346	0.987537	0.96709	0.979314	0.946411	1.00052	0.57519
70f	0.995549	0.98529	0.981158	1.00641	0.980192	1.02688	0.806788	0.76461	0.943458	0.960728	1.03252	1.02268	0.963288	0.916426	0.966776	0.91751	0.886025	0.846464	0.869273	0.898139	0.978592	0.939853	0.932992	0.696793	0.731972	0.787353	0.820701	0.688644	1.11004	1.12304	1.01153	1.0731	1.0955	1.0209	1.05419	0.99763	0.943531	0.905724	1.01262	0.936081	1.04093	1.05773	1.13783	1.03954	0.999047	0.991195	1.00606	1.08735	0.765944
76	0.975331	1.09771	1.02197	1.07559	0.984355	1.08712	0.734356	0.831519	0.943189	0.973728	1.06576	1.08827	0.951044	0.951186	0.970562	1.04467	0.931351	0.945915	0.823808	0.800523	0.939818	0.918873	0.837755	0.70092	0.68092	0.713446	0.708443	0.778723	1.22661	1.29052	1.201	1.23841	1.15248	1.09441	1.18702	1.06785	1.00257	1.0173	1.01497	1.02523	1.1424	1.16328	1.19777	1.19152	1.05937	1.08735	1.00958	1.01289	0.640882
76f	0.889145	1.01074	0.96318	0.997249	0.949686	1.03197	0.725948	0.746163	0.880157	0.922785	1.00702	1.02211	0.895182	0.890054	0.918951	0.954497	0.867532	0.885919	0.828512	0.741462	0.871899	0.856578	0.862786	0.69117	0.672985	0.674164	0.734314	0.632241	1.1531	1.17273	1.1277	1.16692	1.05976	1.03948	1.09575	0.971704	0.961038	0.968558	0.950239	0.971099	1.07908	1.07816	1.14072	1.07563	0.999064	1.02156	0.988683	0.970193	0.636616
83	0.972416	0.939281	1.01591	0.949775	1.00788	1.04368	0.856393	0.83449	1.00499	1.00505	1.08603	1.08723	1.00159	0.933836	1.03311	1.02172	0.880082	0.915809	0.91983	0.923341	0.935404	0.885283	0.654957	0.629019	0.700308	0.68762	0.721229	0.717968	1.09015	1.10989	0.943774	0.953118	1.05558	0.982258	0.984779	0.875173	0.934422	0.9535	0.912484	0.885585	1.02553	0.998193	1.01452	0.922846	0.952223	0.920706	0.952403	0.910408	0.62695
83f	1.00055	0.97854	1.02185	0.976624	1.04551	1.11694	0.763513	0.758011	1.03541	1.05703	1.10403	1.11651	0.994446	0.942162	1.02765	0.995048	0.942191	0.978101	0.91652	0.944031	0.950942	0.918055	0.726677	0.615052	0.730727	0.67361	0.586731	0.596561	1.12168	1.15506	0.948832	1.00678	1.05315	0.987606	0.962478	0.895314	0.936643	0.938126	0.917838	0.919936	1.02524	1.00223	1.02207	0.962898	0.966092	0.916994	1.03366	0.954063	0.575675
95	0.983271	1.09272	0.982739	1.05579	1.06241	1.08649	0.822508	0.874122	1.00549	1.0419	1.07652	1.10484	0.972129	1.01433	1.00562	1.02539	1.02476	1.00581	0.962333	0.931666	1.03708	1.03565	0.881885	0.802297	0.707385	0.756791	0.682665	0.675898	1.13858	1.24686	1.04403	1.1913	1.10946	1.06869	1.10089	1.06708	0.947866	0.934671	1.0425	1.02094	1.10242	1.13724	1.15501	1.1575	1.03488	1.03935	0.947171	0.982041	0.855273
95f	1.00356	1.02628	1.00749	0.989764	1.07095	1.08164	0.8531	0.77672	1.02289	1.02893	1.08159	1.1179	0.983263	1.01471	1.00526	0.972985	1.00542	1.0029	0.945388	0.920738	1.06826	1.02356	0.865031	0.693495	0.744954	0.730838	0.665981	0.648676	1.15016	1.30194	1.07715	1.16485	1.11853	1.09589	1.11264	1.05374	0.965036	0.966788	1.03556	1.0267	1.12388	1.14555	1.21552	1.18112	1.06242	1.02417	0.930756	1.01684	0.928578
96	1.03642	1.0428	1.01914	0.979814	1.12372	1.144	0.789928	0.810797	0.977938	1.0184	1.05995	1.09231	0.936155	0.936415	1.00815	0.975185	0.924787	0.998963	0.949845	0.897364	0.994556	1.04629	0.733761	0.603926	0.717539	0.700029	0.816088	0.685969	1.20897	1.20181	1.0466	1.22387	1.13774	1.08151	1.11775	1.08932	0.975607	0.984008	1.00385	1.00921	1.02938	1.10638	1.13102	1.13479	1.07663	1.06276	1.05449	0.988447	0.722031
96f	1.06338	1.08405	1.01921	1.02036	1.13945	1.14982	0.759683	0.807682	0.999914	1.05149	1.11036	1.11788	0.988482	0.939322	1.0004	1.0589	0.954122	0.97631	0.93491	0.889552	1.02859	1.03391	0.926228	0.511681	0.718032	0.731858	0.78468	0.738401	1.21668	1.1951	1.09421	1.18226	1.14394	1.12085	1.12726	1.08042	0.980068	0.991878	1.04874	1.03006	1.08761	1.10855	1.18502	1.10614	1.09167	1.06217	1.06568	1.02802	0.701076
100	0.95842	0.979384	1.04611	1.02325	0.972187	0.982072	0.840855	0.823238	0.953161	0.951713	1.01757	1.00845	0.964949	0.88743	1.00864	0.992496	0.926923	0.964353	0.873532	0.875549	0.995527	0.963217	0.802674	0.740758	0.719237	0.714082	0.73591	0.695005	1.1613	1.17648	1.14109	1.13349	1.06429	1.04943	1.07365	1.00622	0.914665	0.906989	1.02696	0.991156	1.0092	1.02052	1.0921	1.02553	0.995506	0.977865	1.03432	0.973105	0.821233
100f	0.876693	0.920028	0.983666	0.961649	0.917266	0.908348	0.794263	0.65917	0.842122	0.873862	0.922667	0.90711	0.860665	0.806641	0.94377	0.875217	0.884474	0.935904	0.821618	0.781628	0.910175	0.903341	0.812888	0.664209	0.666877	0.691634	0.763882	0.619988	1.13042	1.06361	1.06786	1.01369	1.00734	0.988261	0.907931	0.835216	0.893812	0.854778	0.889684	0.840777	0.917878	0.878291	1.01258	0.922152	0.973671	0.971756	0.948913	0.935506	0.706761
101	1.07711	1.10683	1.06536	1.12267	1.08457	1.14434	0.826758	0.826847	1.03376	1.06319	1.11533	1.11507	1.02334	1.02455	1.03582	1.06889	0.892171	0.947562	0.901609	0.89722	1.03627	1.05453	0.971522	0.756341	0.72823	0.698149	0.723575	0.732389	1.22814	1.2189	1.1349	1.18935	1.14636	1.09382	1.16577	1.10661	1.0153	0.982019	1.0991	1.08941	1.21349	1.18534	1.23287	1.19325	1.12958	1.03354	1.03514	1.00407	0.714573
101f	1.1228	1.13114	1.16022	1.1117	1.15209	1.13747	0.819414	0.807799	1.05244	1.06368	1.14706	1.13788	1.05883	1.00232	1.02626	1.03328	0.911775	0.918337	0.910075	0.886251	1.08163	1.05843	0.91912	0.764641	0.709944	0.718067	0.711265	0.683564	1.23398	1.23649	1.12237	1.23237	1.1061	1.04364	1.16322	1.13306	0.991731	0.999152	1.17754	1.14149	1.22023	1.2054	1.30883	1.25704	1.16327	1.08217	1.11434	1.11567	0.685328
104	0.982203	0.938836	0.942488	0.882839	0.913516	0.984687	0.757788	0.762779	0.914322	0.918208	0.948893	0.952948	0.88598	0.857528	0.910718	0.926907	0.919876	0.85856	0.768142	0.766994	0.872253	0.846895	0.742841	0.566919	0.650454	0.67616	0.772688	0.671343	1.15136	1.15317	1.12844	1.22509	1.10052	1.06428	1.02834	1.00321	0.954738	0.923888	0.952826	0.931394	0.96264	0.946289	0.978804	0.968825	0.985072	0.953558	1.00461	0.975147	0.702294
104f	0.989799	0.947401	0.979063	0.972678	0.905857	1.00701	0.771116	0.748382	0.943049	0.923214	0.994687	0.987737	0.956341	0.900867	0.959504	0.912399	0.924728	0.859117	0.810962	0.785363	0.885021	0.858362	0.693244	0.541778	0.667397	0.664602	0.685888	0.641959	1.0643	1.09267	1.05663	1.14636	1.05097	1.00312	1.01042	0.988548	0.934377	0.918534	0.994773	0.928273	0.998304	1.01086	0.974738	1.039	1.01854	0.978275	1.03911	1.05882	0.733672
125	0.969536	0.997613	1.01245	0.967617	0.991873	1.02389	0.827351	0.825497	0.956664	0.959914	1.03723	1.02857	0.984688	0.957035	0.970123	1.04652	0.887443	0.926539	0.805723	0.828892	0.937712	0.906177	0.731303	0.680762	0.648012	0.662487	0.633133	0.627454	1.16815	1.08386	1.04098	1.05583	0.969549	0.98235	1.0328	1.00823	0.923831	0.910188	0.969348	0.925246	0.991083	1.01822	1.02828	1.05758	0.94192	0.943405	0.95121	1.05997	0.660492
125f	0.967286	0.961169	0.949307	0.938457	0.956674	0.968152	0.75537	0.773601	0.930354	0.947075	1.03254	1.02803	0.992814	0.966152	0.98744	1.02674	0.865411	0.876857	0.810543	0.812007	0.877129	0.904618	0.734875	0.654082	0.649286	0.68928	0.665732	0.691232	1.15145	1.07807	1.04976	1.09118	0.965813	0.928208	1.03435	0.986033	0.942804	0.949519	0.92951	0.892073	0.961565	1.0361	1.01098	1.00007	0.909298	0.929304	0.954165	0.974242	0.633278
137	1.1273	1.07006	1.15504	1.07507	1.08575	1.10886	0.947603	0.834392	1.02947	0.996469	1.10121	1.08142	1.02458	0.926549	1.01445	0.965531	0.996157	0.902866	0.91531	0.916897	0.928525	0.880051	0.687688	0.489105	0.711105	0.72161	0.739709	0.598844	1.15495	1.08616	1.18389	1.22272	1.04615	1.02631	1.09331	1.05311	0.964728	1.00463	1.06973	1.02465	1.11386	1.01257	1.11934	1.04653	1.03446	0.983508	1.00636	0.950232	0.701609
137f	1.05511	1.03482	1.08184	0.985262	1.05224	1.12452	0.80111	0.819437	1.0423	1.01974	1.12008	1.10077	1.01269	0.929571	1.089	1.0656	0.964895	0.900254	0.935091	0.92254	0.895041	0.885945	0.635314	0.560577	0.69249	0.69719	0.731959	0.683227	1.12204	1.09104	1.21424	1.1969	1.0379	1.03442	1.0789	1.05436	0.979895	0.964122	1.0365	0.991063	1.10714	1.0224	1.14026	1.0752	1.01482	0.954084	1.02325	0.923797	0.649917
143	0.894644	0.874041	0.967414	0.930175	0.910429	0.990663	0.662573	0.697701	0.841838	0.884827	0.973977	0.971956	0.880173	0.889024	0.911658	0.941036	0.785765	0.796268	0.781466	0.78518	0.860657	0.826022	0.649289	0.644815	0.614931	0.652895	0.625884	0.595754	1.12115	1.07166	1.07838	1.0215	1.04718	0.939108	0.98373	0.924139	0.84496	0.841613	0.897244	0.859404	0.966405	0.949214	1.03302	0.987212	0.917385	0.93294	0.880803	0.953128	0.59235
143f	0.863915	0.875826	0.908319	0.889785	0.903333	0.990393	0.647303	0.69299	0.793451	0.835485	0.920557	0.918218	0.854295	0.820115	0.924768	0.891	0.741194	0.780934	0.765062	0.749442	0.840214	0.846881	0.698351	0.588168	0.591173	0.639535	0.566955	0.632677	1.19672	1.11342	1.02321	1.07036	1.04806	0.957723	0.989322	0.941811	0.827943	0.813645	0.879699	0.828867	0.981836	0.936697	0.970628	0.991283	0.954489	0.918467	0.855603	0.920333	0.578204
146	0.829692	0.88081	0.900879	0.895472	0.921925	0.947028	0.7236	0.710859	0.816085	0.850096	0.93983	0.898183	0.807872	0.805367	0.897962	0.883544	0.839032	0.869535	0.782516	0.748661	0.843934	0.839713	0.748099	0.718076	0.665971	0.680234	0.715819	0.720767	1.09255	1.14337	1.05445	1.21918	1.01142	0.961262	1.05466	0.990729	0.912118	0.913221	0.873253	0.886775	0.928547	0.961701	0.988828	0.959965	0.914162	0.998821	0.771856	0.950054	0.549877
146f	0.849387	0.898548	0.879253	0.914976	0.917809	0.979233	0.668032	0.648731	0.846307	0.866547	0.963566	0.926226	0.818258	0.83283	0.886707	0.939691	0.793183	0.872966	0.778127	0.762915	0.892054	0.858449	0.76303	0.662705	0.625629	0.680871	0.690905	0.690417	1.06289	1.15002	1.09632	1.23102	0.983987	0.953297	1.07514	1.04641	0.923563	0.915308	0.925364	0.939634	0.994274	0.994186	1.01696	1.03754	0.992384	0.999352	0.796377	1.02726	0.593018
148	0.954304	0.968877	0.994477	0.882726	1.02589	1.05794	0.72799	0.821575	0.917072	0.933237	1.00827	0.99872	0.905899	0.880051	0.898692	0.951704	0.883795	0.870248	0.844712	0.801642	0.893592	0.873421	0.777339	0.61226	0.644996	0.606596	0.721505	0.706098	1.08778	1.02578	0.92487	1.00754	0.990931	0.968643	0.928044	0.781071	0.822165	0.882117	0.887752	0.862403	1.00735	0.977202	1.01493	0.960384	0.972128	0.922895	0.907834	0.995933	0.609908
148f	0.941335	0.955976	0.939602	0.914532	1.07304	1.04795	0.666415	0.781876	0.905448	0.918131	0.968689	0.972918	0.899436	0.851396	0.973643	0.938289	0.851453	0.840985	0.804728	0.808048	0.914796	0.877316	0.771636	0.691699	0.592448	0.624781	0.666381	0.7124	1.19322	1.11852	1.02865	1.06132	1.10198	1.02666	0.994524	0.928014	0.884919	0.894178	0.89907	0.919374	0.986438	0.958268	0.999519	0.981219	1.00551	0.943281	0.885603	0.916988	0.639991
154	0.963422	0.955321	0.942935	0.913126	0.939825	0.912455	0.757351	0.751011	0.906314	0.900497	1.01793	0.979777	0.919697	0.853214	0.975985	0.945172	0.853525	0.856895	0.860494	0.814893	0.887636	0.883724	0.687335	0.522827	0.655071	0.644153	0.680071	0.681269	1.0721	1.11418	1.07696	1.14443	0.983702	0.958543	1.03606	0.956576	0.866284	0.892029	0.984451	0.913968	1.07627	0.996514	1.13118	1.01869	0.911315	0.884848	0.862019	0.847529	0.719227
154f	0.951451	0.950143	0.931451	0.917455	0.935538	0.923145	0.775086	0.727953	0.883959	0.891904	0.981758	0.965006	0.872777	0.840246	0.937288	0.933666	0.892248	0.829069	0.839245	0.839187	0.890455	0.882678	0.682278	0.624392	0.634248	0.644694	0.680215	0.671229	1.15962	1.21594	1.14759	1.22376	1.03696	1.0098	1.07743	1.04068	0.894188	0.920353	0.979159	0.960762	1.06891	1.00717	1.10211	1.0323	0.965892	0.917105	0.889865	0.81521	0.748757
155	0.953379	0.96655	1.01088	0.93875	0.989382	0.998383	0.863656	0.755283	0.940455	0.926401	0.980232	0.958048	0.938717	0.883996	0.986427	0.892733	0.881354	0.866123	0.877437	0.872976	0.929498	0.897633	0.77399	0.628274	0.661071	0.675378	0.699548	0.640498	1.10279	1.05077	1.07879	1.00433	1.02983	1.03292	1.03153	0.959546	0.909096	0.949986	0.94377	0.896836	1.03571	0.966059	0.975016	0.977363	0.966839	0.957484	0.939458	0.99205	0.753176
155f	0.946696	0.981247	0.963659	0.941794	1.00111	1.02822	0.765365	0.8321	0.924027	0.945663	1.00655	0.961242	0.916168	0.885667	0.96284	0.917501	0.87021	0.880443	0.886435	0.85493	0.910735	0.914137	0.754689	0.682937	0.652757	0.672769	0.646056	0.638886	1.03446	1.02678	1.0225	1.01157	0.974691	1.02247	1.01443	0.94362	0.908089	0.937134	0.929073	0.927076	1.06878	0.98248	1.00426	1.00073	0.966143	0.961021	0.958814	0.948488	0.71395
156	0.949858	1.00447	0.956247	0.943376	0.976523	1.02381	0.714868	0.713894	0.889185	0.929186	0.995567	0.990664	0.902925	0.836434	0.899203	0.858362	0.846078	0.814215	0.756801	0.837622	0.865435	0.845924	0.670685	0.527746	0.632488	0.686244	0.732224	0.656815	1.15959	1.21417	0.989499	1.13083	1.11594	1.0072	1.05166	1.06005	0.962005	0.942422	0.951786	0.878011	0.968313	0.985235	1.08836	1.0813	0.987201	0.960869	1.00168	0.984003	0.625888
156f	1.00424	1.01261	0.99994	0.890825	1.02986	0.977332	0.688085	0.728141	0.902452	0.971336	1.0158	1.00039	0.939014	0.869171	0.910113	0.894632	0.904094	0.806442	0.77905	0.849243	0.876787	0.824191	0.673655	0.492881	0.637589	0.632991	0.692509	0.631202	1.10695	1.19543	1.01067	1.10782	1.04794	0.977949	1.07742	1.10571	0.947217	0.948522	0.968143	0.909497	1.03587	1.03332	1.1063	1.05682	0.986825	0.934632	1.00372	0.96381	0.659646
163	0.979925	1.00852	0.953923	0.915659	0.915482	0.930248	0.813327	0.730955	0.939453	0.994968	1.04508	1.07269	0.925952	0.907419	0.968998	0.95394	0.862995	0.919256	0.833305	0.813893	0.843272	0.803677	0.647533	0.594929	0.69568	0.661387	0.744468	0.714262	1.11487	1.07698	0.965706	1.04206	1.04379	0.986329	1.02836	0.893292	0.950553	0.929823	0.931586	0.917346	0.9769	0.953143	0.928637	0.966572	0.888021	0.897943	0.836957	0.894233	0.559457
163f	0.988896	0.972581	0.897918	0.91274	0.962064	0.962482	0.785022	0.729319	0.962455	0.991631	1.08931	1.07928	0.946185	0.928047	1.00616	0.997627	0.918932	0.920104	0.912875	0.822185	0.811124	0.826037	0.629025	0.597888	0.67376	0.676063	0.654476	0.62946	1.06985	1.05339	0.955913	1.00921	1.06944	0.991513	1.00643	0.825168	0.954818	0.906632	0.882306	0.886803	0.971292	0.911254	1.02596	0.957154	0.901594	0.933883	0.824159	0.873675	0.605906
196	0.959102	0.991562	1.07029	1.01541	1.03633	1.05874	0.793873	0.86766	0.925372	0.949041	0.97503	0.970584	0.956378	0.895671	0.92856	0.912113	0.909828	0.927048	0.850166	0.902172	0.911196	0.931333	0.674941	0.589632	0.711257	0.675465	0.743162	0.607688	1.09921	1.06114	0.94478	1.06104	0.959151	0.946597	0.928504	0.926877	0.959778	0.917233	0.977919	0.954204	0.99725	1.00008	0.994427	0.976539	0.979975	0.957395	1.03953	1.04025	0.764669
196f	0.927118	1.0554	1.00806	1.06351	1.10019	1.15292	0.839545	0.928092	0.903195	0.964666	0.921724	0.983776	0.886138	0.928225	0.921813	0.912208	0.877377	0.980216	0.847306	0.911378	0.95107	0.991579	0.699261	0.620095	0.730977	0.739307	0.763293	0.664921	1.05625	1.03283	0.911893	1.02781	0.938595	0.947187	0.84916	0.898683	0.928437	0.94439	0.926354	1.00354	0.87838	1.01469	0.882323	0.969438	0.979917	0.965756	1.08437	1.09247	0.80908
199	1.09306	1.08813	1.10021	1.09638	1.07114	1.09996	0.777285	0.835064	1.02535	1.04998	1.11275	1.11701	1.05794	1.00615	1.11394	1.15458	0.921622	0.939987	0.94952	0.915541	0.991827	0.98677	0.70834	0.561629	0.691108	0.700297	0.645056	0.714063	1.07921	1.17422	1.13411	1.17104	1.04382	1.01251	1.09278	1.05273	0.983125	1.02388	1.03414	1.01431	1.1689	1.1335	1.1089	1.06138	1.04856	0.995853	1.00674	1.00554	0.659083
199f	1.08396	1.12017	1.05339	1.09125	1.15035	1.19386	0.808614	0.881522	0.968922	1.01139	1.03257	1.06511	0.965671	0.974739	1.06854	1.12513	0.904714	0.959688	0.90169	0.884065	1.06441	1.04667	0.727672	0.585712	0.729491	0.747855	0.668872	0.754714	1.05596	1.1334	1.10133	1.14102	1.02012	0.996163	1.01291	1.01003	0.96679	1.03845	1.01605	1.03305	1.06773	1.09785	1.01778	1.03341	1.0796	1.02362	1.08806	1.09237	0.712312
200	0.998124	0.970191	1.01127	0.958748	0.982985	0.943392	0.705019	0.756126	1.02626	0.941967	1.09785	1.01821	0.999331	0.906783	1.03038	0.934953	0.93438	0.901339	0.855462	0.846546	0.938767	0.904314	0.773521	0.568286	0.701631	0.695817	0.82026	0.69605	1.09381	1.19586	1.0528	1.14783	1.11994	1.02771	1.04314	1.0399	0.908215	0.97671	0.981432	0.957394	1.05083	1.00632	1.0859	1.04996	0.964753	0.913704	0.986956	0.88235	0.76721
200f	1.02677	1.01149	0.966881	0.99974	0.988569	0.927925	0.657481	0.642453	0.992393	0.927359	1.07987	1.01885	0.964696	0.858451	0.962246	0.937193	0.938184	0.85424	0.878226	0.846864	0.962173	0.880945	0.735902	0.607683	0.660581	0.678548	0.833748	0.66495	1.13346	1.22989	1.0433	1.16285	1.08755	1.01008	1.07991	1.08696	0.893347	0.979745	1.00028	0.990205	1.08376	1.06216	1.11128	1.0674	1.03832	0.940326	0.973669	0.855801	0.765025
204	0.945471	0.959042	0.990813	0.970525	0.929961	0.957233	0.718664	0.726871	0.938514	0.971613	1.04827	1.06798	0.958492	0.989542	0.968098	0.929076	0.861923	0.884207	0.83837	0.808163	0.959356	0.945535	0.751751	0.658797	0.666916	0.67569	0.583283	0.744746	1.08399	1.05473	1.02166	1.00544	0.994535	0.992511	0.970164	0.882032	0.89003	0.888154	0.894753	0.921601	1.0676	1.02811	1.01577	0.990104	0.965998	0.919543	0.878248	0.876249	0.686043
204f	1.00267	1.02879	1.01949	1.03524	0.992245	1.02331	0.777746	0.786898	1.01062	1.02593	1.10917	1.1139	1.00262	1.00379	1.01415	1.04687	0.910421	0.922694	0.908449	0.83759	0.97274	0.956912	0.750297	0.69254	0.6837	0.66026	0.698372	0.756415	1.07834	1.05317	1.05284	1.04098	0.987886	0.959165	0.983142	0.888247	0.910393	0.863942	1.00589	0.970271	1.10662	1.07227	1.06552	1.05017	0.97288	0.964711	0.948997	0.971451	0.752105
205	0.98367	0.989575	1.03517	1.00166	0.997421	1.02183	0.772002	0.789005	0.962636	0.973203	1.04405	1.05222	0.948843	0.947848	0.972409	0.986836	0.945914	0.949543	0.881237	0.905189	0.943797	0.924543	0.837158	0.712473	0.689846	0.731232	0.707682	0.673966	1.10715	1.11603	1.12792	1.25217	1.02192	0.999453	1.04788	1.04683	0.969825	0.980888	0.986254	0.939711	0.959954	1.04184	1.03965	1.06362	1.0557	1.03149	0.968903	1.00003	0.714145
205f	1.01238	1.01056	1.03038	1.04867	1.03236	1.05885	0.811789	0.783982	0.970426	1.00241	1.06912	1.04301	0.983041	0.95433	1.04044	0.978342	0.960175	0.980702	0.894129	0.932997	0.963064	0.976931	0.884715	0.670662	0.703212	0.690882	0.786191	0.710162	1.10158	1.10449	1.07896	1.19664	1.00758	0.952979	1.03961	0.996103	0.95192	0.967974	0.975057	0.94738	1.02333	1.11403	1.07055	1.00167	1.0667	1.05396	0.993893	1.00934	0.762456
207	1.05218	1.06798	1.02278	1.03481	1.14991	1.16475	0.794782	0.768174	1.00617	1.07228	1.04593	1.08593	0.964971	0.969016	0.999031	1.05673	0.879331	0.953916	0.891597	0.880279	1.06669	1.02432	1.00958	0.789494	0.695676	0.721081	0.770134	0.716593	1.21076	1.19964	1.14287	1.17042	1.12308	1.07023	1.09028	0.948727	1.00366	0.997859	1.02247	1.01747	1.13796	1.09107	1.14387	1.08113	1.09822	1.07723	1.11209	1.13989	0.60876
207f	1.0941	1.11256	1.0723	1.1229	1.15808	1.19113	0.885167	0.719206	0.997503	1.04295	1.03649	1.09609	0.933288	0.986137	0.96745	0.983483	0.887839	0.919866	0.901586	0.911401	1.0437	0.992642	0.893756	0.754199	0.724952	0.723781	0.562644	0.703503	1.25782	1.23166	1.17791	1.20778	1.14045	1.09372	1.12093	0.99824	1.01963	1.01816	1.0298	1.05406	1.16494	1.12574	1.15464	1.08112	1.1168	1.09602	1.06041	1.10772	0.628892
210	0.95212	0.98096	0.974432	0.932293	0.984071	0.988728	0.841753	0.761863	0.942916	0.960935	1.03935	1.01707	1.03669	0.957558	1.09977	0.999168	0.917621	0.963516	0.865866	0.836488	0.908175	0.865944	0.671637	0.594985	0.701006	0.684646	0.8108	0.727759	1.06486	1.19512	0.961552	1.09208	1.16399	1.12154	1.06188	0.988978	0.918568	0.906434	0.97774	0.943611	1.02571	0.946207	0.956237	0.9919	0.919381	0.908171	0.938945	0.927523	0.661529
210f	0.973048	0.987406	1.04314	0.928296	1.00737	0.974848	0.75398	0.70453	0.91711	0.929424	1.00875	1.02099	1.00422	0.933634	0.923899	0.939015	0.889326	0.890353	0.811425	0.822068	0.91893	0.88502	0.630853	0.620406	0.65946	0.679519	0.7668	0.68446	1.04124	1.1499	0.979287	0.96796	1.08477	1.0095	0.981319	0.978274	0.904627	0.876674	0.98004	0.921055	1.0242	1.01899	0.989416	0.974874	0.959151	0.95752	0.965015	0.98937	0.603108
213	1.16048	1.19059	0.876865	0.96422	1.19234	1.23449	0.749739	0.837079	1.11468	1.11215	1.15649	1.13609	1.02546	1.00557	1.01552	1.06314	0.878284	0.924683	0.852728	0.877192	1.02578	1.01342	0.790401	0.688601	0.702431	0.715496	0.814609	0.796625	1.1241	1.20806	1.13104	1.20933	1.13458	1.07103	1.13261	1.00479	0.993422	1.02823	1.09169	1.08467	1.04053	1.07248	1.01712	1.0344	1.05892	1.05108	1.18856	1.07093	0.651662
213f	1.10323	1.14241	0.873469	0.952608	1.14132	1.19341	0.801392	0.789099	1.04317	1.05126	1.10253	1.08222	0.962145	0.947755	0.934892	0.992688	0.865857	0.912704	0.824036	0.817898	0.984044	0.969324	0.795027	0.701877	0.635608	0.715396	0.631612	0.673782	1.14313	1.18079	1.09479	1.22075	1.09811	1.01997	1.106	0.993058	0.967322	0.986479	1.0344	1.04818	0.967122	1.02315	1.06366	1.04898	1.08007	1.04453	1.16069	1.03084	0.655096
215	0.970969	0.986655	0.932882	0.960296	0.840288	0.956848	0.744734	0.746847	0.919979	0.923754	0.995087	1.00952	0.939133	0.91752	0.96177	0.97236	0.910397	1.00169	0.880557	0.889419	0.899863	0.886536	0.76023	0.664184	0.693409	0.691779	0.750295	0.700989	1.14675	1.16906	1.16667	1.14753	1.05547	1.14341	1.07817	1.00607	0.985676	0.978779	0.937988	0.941914	1.07479	1.05787	1.06172	1.07267	0.954601	0.957819	0.950898	1.01401	0.697911
215f	0.994862	1.01053	1.01281	0.985359	0.865939	0.896085	0.840585	0.772249	0.918716	0.937964	1.02245	1.02386	0.956145	0.934744	1.0201	0.998569	0.913233	0.932018	0.882562	0.888593	0.88905	0.85119	0.770011	0.720503	0.707965	0.713373	0.747077	0.688111	1.15213	1.13525	1.13148	1.14034	1.09393	1.06137	1.0712	1.01604	0.992447	1.00095	0.94158	0.924572	1.10648	1.0885	1.05634	1.06731	1.00204	0.948916	0.968898	0.985193	0.739767
220	1.00249	1.00048	0.972079	0.964126	0.966104	1.01069	0.756429	0.722012	0.936034	0.949189	1.03178	0.990226	0.932689	0.895653	0.987832	0.863844	0.856856	0.837839	0.840516	0.796071	0.966636	0.933191	0.815305	0.670128	0.655142	0.676111	0.589835	0.685189	1.1737	1.15994	1.09751	1.20269	1.0109	0.960505	1.06828	1.00266	0.913906	0.926387	0.989281	0.936045	1.06949	1.05994	1.0541	0.99728	1.00402	0.993847	0.932913	1.04557	0.750529
220f	1.00624	1.04456	0.973924	0.987161	0.987087	1.0294	0.739639	0.859624	0.969883	0.989598	1.0296	1.04551	1.00479	0.951829	1.05109	0.979155	0.917979	0.912563	0.864764	0.859115	1.01542	0.984694	0.850705	0.712942	0.718521	0.698649	0.693782	0.72444	1.21142	1.17479	1.13045	1.16972	1.01641	0.99427	1.08573	1.01624	0.916958	0.945596	1.01772	0.964923	1.06167	1.11875	1.02061	1.01091	1.00519	1.0223	0.949909	1.05737	0.752456
248	1.04399	1.07398	1.07148	1.04374	1.04289	1.0174	0.936844	0.865195	1.02833	1.05448	1.14434	1.12685	1.06868	1.02267	1.06332	1.10063	0.93869	0.918834	0.974533	0.923956	0.984893	1.00023	0.693625	0.61764	0.71521	0.735592	0.815114	0.690063	1.1095	1.10328	1.10885	1.07133	1.0095	1.02579	1.04048	1.01587	0.975592	0.969311	1.02202	0.972004	1.04987	1.08423	1.10751	1.05751	1.02134	0.948994	1.07635	1.01976	0.879391
248f	0.947933	0.943434	0.996268	0.94496	0.938844	0.942371	0.794731	0.876396	1.00721	1.00345	1.07107	1.05193	1.02174	0.987633	1.06778	1.01697	0.916275	0.848089	0.920753	0.935878	0.91687	0.914522	0.722023	0.586404	0.755969	0.741611	0.873202	0.820114	0.991487	1.01182	0.995458	0.966932	0.95294	0.960014	0.949966	0.913914	0.957555	0.930517	0.90742	0.88264	1.01159	0.987893	1.00462	0.903903	0.926968	0.882713	0.914679	0.979254	0.766447
[truncated: 18 more columns]

## Sheet: Max Count Ratio
	Precentral_l_o	Precentral_r_o	Rolandic_Oper_l_o	Rolandic_Oper_r_o	Supp_Motor_Area_l_o	Supp_Motor_Area_r_o	Olfactory_l_o	Olfactory_r_o	Frontal_Sup_l_o	Frontal_Sup_r_o	Frontal_Mid_l_o	Frontal_Mid_r_o	Frontal_Inf_l_o	Frontal_Inf_r_o	Rectus_l_o	Rectus_r_o	Insula_l_o	Insula_r_o	Cingulum_Ant_l_o	Cingulum_Ant_r_o	Cingulum_Mid_l_o	Cingulum_Mid_r_o	Cingulum_Post_l_o	Cingulum_Post_r_o	Hippo_Parahippo_l_o	Hippo_Parahippo_r_o	Amygdala_l_o	Amygdala_r_o	Calcarine_l_o	Calcarine_r_o	Cuneus_l_o	Cuneus_r_o	Lingual_l_o	Lingual_r_o	Occipital_l_o	Occipital_r_o	Fusiform_l_o	Fusiform_r_o	Postcentral_l_o	Postcentral_r_o	SupraMarginal_l_o	SupraMarginal_r_o	Angular_l_o	Angular_r_o	Precuneus_l_o	Precuneus_r_o	Paracentral_Lobule_l_o	Paracentral_Lobule_r_o	Caudate_l_o
70	1.50475	1.48972	1.35407	1.51899	1.45888	1.47296	1.07121	0.901317	1.61157	1.62257	1.60481	1.68073	1.35563	1.57838	1.34161	1.29764	1.28334	1.331	1.29647	1.26044	1.41022	1.38172	1.30357	1.35407	1.01557	0.913161	0.916289	0.902713	1.52329	1.73168	1.26301	1.69492	1.52329	1.47553	1.45547	1.57162	1.43212	1.41815	1.39402	1.4624	1.34982	1.49603	1.57195	1.5372	1.4077	1.50961	1.42558	1.38083	0.937798
70f	1.41665	1.4682	1.36591	1.36329	1.41085	1.43312	0.998232	1.12088	1.51018	1.79336	1.57996	1.78537	1.54291	1.48588	1.26751	1.12422	1.31458	1.23784	1.25656	1.33663	1.47231	1.41922	1.47603	1.37653	1.09489	1.17824	0.945253	0.881437	1.68696	1.7371	1.36088	1.52562	1.75165	1.74158	1.59578	1.59376	1.49464	1.52989	1.45485	1.35699	1.42092	1.42924	1.67563	1.45512	1.48856	1.42748	1.46071	1.46503	1.36974
76	1.49493	1.54	1.30107	1.44739	1.42037	1.61308	0.980628	1.03779	1.59711	1.61007	1.67068	1.67599	1.49613	1.53885	1.25162	1.23915	1.21606	1.30227	1.15857	1.10879	1.2439	1.37628	1.13472	1.26026	1.15212	1.06531	0.870022	0.910009	1.679	1.79239	1.68972	1.7675	1.64328	1.66932	1.69256	1.71981	1.45095	1.37896	1.39969	1.44903	1.50029	1.58278	1.55051	1.63048	1.46408	1.41244	1.38777	1.42365	0.992061
76f	1.43266	1.51743	1.44139	1.44447	1.407	1.51299	0.902339	1.07972	1.61585	1.58815	1.68228	1.64809	1.42555	1.44118	1.25131	1.16601	1.2592	1.21111	1.31716	1.06593	1.26981	1.31068	1.32568	1.32683	1.0365	1.04444	0.915823	0.890161	1.71254	1.7117	1.69356	1.68212	1.62965	1.64475	1.6886	1.62635	1.48738	1.39409	1.48712	1.44432	1.46935	1.46041	1.52182	1.6216	1.37512	1.43052	1.32343	1.33953	1.12483
83	1.515	1.50097	1.56042	1.38929	1.49384	1.56497	1.1233	1.12635	1.63873	1.71264	1.65972	1.75506	1.51939	1.60654	1.40782	1.4474	1.34976	1.2045	1.44103	1.4571	1.32448	1.38238	1.2022	1.22635	1.04933	1.13894	0.851689	0.905786	1.6082	1.71286	1.38683	1.38843	1.66321	1.56235	1.61232	1.43691	1.38345	1.41071	1.42261	1.50397	1.56953	1.55924	1.49968	1.50788	1.46272	1.32448	1.39604	1.30118	1.09111
83f	1.6897	1.49519	1.53507	1.52585	1.59092	1.65966	1.02473	1.12856	1.78644	1.73486	1.79055	1.84309	1.58738	1.61191	1.51938	1.47292	1.38494	1.32774	1.39411	1.4318	1.59329	1.57951	1.46054	1.45773	1.12856	1.05235	0.856098	0.939064	1.71698	1.73447	1.32673	1.394	1.68863	1.67119	1.72879	1.46352	1.44935	1.37032	1.48411	1.4953	1.65606	1.52208	1.52056	1.55425	1.57321	1.37819	1.59329	1.46482	1.08857
95	1.48463	1.48979	1.43311	1.54946	1.4564	1.40942	0.969399	1.0933	1.5894	1.77957	1.59616	1.78911	1.53033	1.51785	1.33411	1.3274	1.37848	1.38347	1.37959	1.38358	1.38208	1.3828	1.33328	1.29972	0.964518	1.10589	0.799301	0.918541	1.79283	1.81728	1.60298	1.64197	1.70936	1.64768	1.76776	1.56527	1.46749	1.43826	1.46721	1.48724	1.42845	1.71374	1.52867	1.58013	1.4122	1.50204	1.39517	1.34171	1.27355
95f	1.40434	1.43509	1.46939	1.43186	1.36173	1.33279	1.06243	1.00527	1.6224	1.64231	1.67289	1.6974	1.60429	1.6236	1.37464	1.3544	1.34778	1.3352	1.42442	1.44581	1.43137	1.44898	1.30051	1.12885	1.15686	1.09668	0.822004	0.784969	1.73909	1.79253	1.58662	1.55588	1.68794	1.70714	1.74866	1.65287	1.49149	1.36419	1.38312	1.46994	1.58657	1.6486	1.60484	1.6893	1.49154	1.43788	1.23481	1.39772	1.35877
96	1.54664	1.51331	1.43747	1.38563	1.60041	1.64395	0.993424	0.978816	1.56932	1.58294	1.65175	1.62638	1.46295	1.60667	1.37251	1.32654	1.37322	1.44994	1.4674	1.34587	1.37657	1.50463	1.35345	1.23115	1.12291	1.12308	0.994412	0.890073	1.79942	1.75521	1.53379	1.69909	1.79678	1.70035	1.67224	1.67268	1.55499	1.51529	1.48591	1.51271	1.41605	1.53341	1.60804	1.59008	1.51441	1.68338	1.4367	1.39766	1.19491
96f	1.5277	1.64255	1.53918	1.43615	1.59258	1.61246	0.989439	1.08539	1.6967	1.75943	1.74088	1.76309	1.61716	1.58643	1.38722	1.38038	1.27277	1.35545	1.39006	1.42125	1.65994	1.60765	1.64615	1.52903	1.02921	1.16146	1.0048	0.931172	1.85637	1.75827	1.58944	1.70012	1.78976	1.63919	1.89974	1.61188	1.68899	1.50323	1.7643	1.58933	1.51929	1.54776	1.60829	1.58226	1.71699	1.5866	1.69299	1.4572	1.22941
100	1.33804	1.39502	1.38221	1.36194	1.24859	1.20989	1.04481	1.04707	1.55758	1.52213	1.53652	1.58352	1.43704	1.3404	1.2998	1.30999	1.31756	1.26629	1.35327	1.35395	1.41987	1.30994	1.33268	1.31635	1.09786	1.04949	0.81109	0.816605	1.70207	1.70117	1.4654	1.49739	1.59308	1.7101	1.659	1.47202	1.3382	1.38268	1.44959	1.45149	1.29749	1.32627	1.40569	1.35122	1.44266	1.47202	1.35427	1.15437	1.13615
100f	1.43913	1.39908	1.43898	1.59321	1.24366	1.32132	1.16087	0.932721	1.47161	1.53477	1.47634	1.61931	1.30762	1.27669	1.23898	1.18184	1.42882	1.33223	1.35569	1.31475	1.27405	1.47679	1.24954	1.37736	1.1659	1.08729	0.930529	0.811025	1.63226	1.54444	1.52406	1.47435	1.55455	1.43061	1.45029	1.46982	1.53766	1.39908	1.31958	1.35674	1.41507	1.39908	1.55455	1.48043	1.39719	1.4749	1.27564	1.23773	1.1659
101	1.61778	1.62578	1.6148	1.62636	1.52606	1.51824	0.971333	1.13702	1.62584	1.70868	1.72917	1.70658	1.61509	1.70313	1.58269	1.54988	1.37778	1.41105	1.41999	1.35285	1.42577	1.49098	1.56927	1.50154	1.18133	1.03345	0.87232	1.01594	1.83449	1.73401	1.69321	1.63588	1.79064	1.66483	1.87804	1.89748	1.48345	1.55619	1.60278	1.56553	1.66898	1.65964	1.81954	1.85422	1.59285	1.61457	1.52472	1.3877	1.17117
101f	1.60018	1.62803	1.76645	1.57846	1.59308	1.51812	1.11142	1.06503	1.67068	1.69999	1.75966	1.76516	1.6142	1.63996	1.50074	1.37982	1.36409	1.28766	1.32811	1.32474	1.48459	1.4904	1.43361	1.42321	1.14667	1.08627	0.900665	0.860398	1.87758	1.81094	1.63996	1.6954	1.8498	1.67845	2.00517	1.94147	1.49578	1.52265	1.79319	1.66144	1.83327	1.83664	1.96209	1.91582	1.76247	1.61383	1.7558	1.61358	1.15358
104	1.40744	1.41325	1.32816	1.21433	1.31247	1.32398	1.00069	1.04782	1.47143	1.38461	1.42257	1.41957	1.43378	1.36586	1.15365	1.32683	1.1911	1.17413	1.20205	1.10952	1.29555	1.18962	1.21367	1.12884	1.08053	0.976999	0.968235	0.792146	1.66953	1.62505	1.58633	1.53512	1.5821	1.56891	1.66184	1.48295	1.41641	1.46715	1.35669	1.44066	1.32536	1.33544	1.28393	1.36296	1.39322	1.47959	1.33142	1.32536	1.17077
104f	1.42711	1.39807	1.31018	1.30385	1.24076	1.2745	0.939259	1.03711	1.57625	1.40174	1.58957	1.43778	1.47361	1.37888	1.25505	1.1519	1.23994	1.20049	1.2503	1.23397	1.33355	1.33054	1.27317	1.17737	1.06201	0.899294	0.862953	0.858308	1.60478	1.53976	1.50352	1.37699	1.57365	1.5273	1.58988	1.47085	1.37051	1.35177	1.40486	1.31569	1.2773	1.41435	1.45513	1.5099	1.37153	1.3725	1.3578	1.31681	1.15098
125	1.44126	1.36186	1.4822	1.27411	1.36731	1.36662	1.09918	1.12907	1.57308	1.66046	1.6338	1.6584	1.55689	1.43555	1.38651	1.42835	1.31235	1.2795	1.41973	1.40196	1.34631	1.34806	1.37292	1.27511	0.975458	1.03518	0.823223	0.880562	1.64518	1.61074	1.41571	1.52637	1.57779	1.55393	1.58715	1.58646	1.35023	1.30511	1.49797	1.34758	1.37006	1.37884	1.42761	1.59683	1.48844	1.47787	1.44819	1.38519	1.2072
125f	1.39506	1.35103	1.32689	1.37834	1.36562	1.34999	0.975101	1.00646	1.66092	1.66783	1.65407	1.69109	1.43285	1.52578	1.39719	1.43394	1.24133	1.25743	1.31235	1.34921	1.33873	1.2636	1.2906	1.24995	1.04218	1.1037	0.80227	0.852578	1.70116	1.6792	1.50751	1.53627	1.63367	1.51498	1.56955	1.4979	1.41011	1.37278	1.44412	1.38924	1.35965	1.43514	1.44578	1.49822	1.33058	1.27933	1.39059	1.27804	1.20707
137	1.72438	1.63551	1.78985	1.54764	1.5538	1.50483	1.20518	1.13119	1.65617	1.74454	1.87336	1.76303	1.68293	1.6848	1.57484	1.50352	1.52897	1.32448	1.40345	1.51765	1.41291	1.36841	1.38466	1.31172	1.13679	1.20543	1.00286	1.05016	1.95576	2.03915	1.871	1.99758	1.91182	1.72967	1.80653	1.68611	1.52779	1.49947	1.60589	1.58666	1.61952	1.4907	1.6919	1.80173	1.53283	1.57023	1.51285	1.36941	1.20524
137f	1.52436	1.61618	1.52924	1.36496	1.47047	1.53447	1.20602	1.22334	1.72038	1.8155	1.73515	1.8607	1.57887	1.5883	1.44673	1.38972	1.33748	1.36138	1.56036	1.48506	1.40045	1.37501	1.32941	1.34071	1.11601	1.11011	0.910845	0.975638	1.85252	1.75287	1.69426	1.6452	1.85775	1.80511	1.64696	1.56701	1.41692	1.40363	1.44168	1.5523	1.5837	1.60738	1.63702	1.5929	1.65747	1.46837	1.41175	1.41141	1.40749
143	1.45076	1.45745	1.33718	1.29903	1.42139	1.43806	0.801013	0.921335	1.45573	1.52854	1.58305	1.52634	1.48448	1.44909	1.31967	1.35908	1.1648	1.25172	1.29845	1.18111	1.28763	1.2789	1.21524	1.25125	1.00794	0.986409	0.877953	0.946581	1.71268	1.64567	1.57046	1.44898	1.66893	1.56267	1.69156	1.53565	1.35861	1.46676	1.38757	1.36102	1.46634	1.39233	1.48772	1.45123	1.50052	1.33196	1.24472	1.27028	1.1301
143f	1.31867	1.44959	1.27908	1.32938	1.34869	1.31163	0.843317	0.897524	1.37444	1.5065	1.40007	1.52082	1.34159	1.40886	1.30098	1.24623	1.15346	1.2931	1.28859	1.23474	1.29822	1.24004	1.34881	1.2173	0.893854	0.921229	0.85541	0.819371	1.97139	1.72237	1.54152	1.48587	1.84294	1.71551	1.96327	1.53213	1.42245	1.36422	1.38822	1.37035	1.42324	1.35994	1.3381	1.46794	1.39658	1.45675	1.28239	1.19106	1.1321
146	1.2992	1.34414	1.17992	1.24531	1.39101	1.36041	0.941519	0.948006	1.42941	1.43025	1.48806	1.47786	1.3422	1.33503	1.22983	1.19295	1.07267	1.25007	1.2925	1.24359	1.32792	1.32447	1.24296	1.25436	0.991532	1.00634	0.811724	0.876543	1.61618	1.58484	1.46975	1.57825	1.50631	1.43307	1.60817	1.54885	1.43297	1.36412	1.2236	1.35036	1.1919	1.39494	1.3411	1.31207	1.43925	1.49355	1.18944	1.21748	0.865714
146f	1.36633	1.34661	1.13035	1.25556	1.29923	1.40191	1.03043	0.917425	1.35052	1.50772	1.58838	1.56083	1.35078	1.29334	1.19593	1.18805	1.15909	1.13676	1.20177	1.19582	1.28254	1.27915	1.32141	1.27215	0.990833	0.932712	0.825755	0.860973	1.55348	1.55468	1.48873	1.56861	1.54221	1.42956	1.57497	1.46708	1.34927	1.38767	1.33106	1.37462	1.27174	1.4509	1.46718	1.46322	1.43749	1.51299	1.2457	1.2433	1.09883
148	1.50162	1.85189	1.45523	1.45907	1.62282	1.59386	1.06608	1.12749	1.79552	1.65341	1.7948	1.84209	1.48527	1.6203	1.42302	1.43624	1.36924	1.3449	1.4789	1.46328	1.43311	1.47824	1.23974	1.12785	1.07683	1.05574	0.98862	1.01296	1.61213	1.56393	1.4095	1.45535	1.49639	1.54963	1.54741	1.40619	1.37645	1.46538	1.50655	1.61182	1.53677	1.56724	1.55648	1.48179	1.52103	1.52127	1.48257	1.48389	1.29166
148f	1.53851	1.5043	1.33853	1.49499	1.63285	1.51394	1.20452	1.11938	1.68578	1.56871	1.71671	1.65725	1.54771	1.50708	1.30242	1.26815	1.22781	1.35814	1.39915	1.39587	1.54698	1.44707	1.47393	1.45387	0.958122	0.961186	0.86217	0.976454	1.76095	1.67625	1.63101	1.63591	1.82581	1.59663	1.59418	1.52882	1.52809	1.55378	1.51455	1.45376	1.41152	1.36327	1.46613	1.44574	1.54442	1.39375	1.59117	1.30771	1.21706
154	1.4134	1.4041	1.37516	1.31942	1.29536	1.2193	1.00707	0.99688	1.50664	1.52455	1.54856	1.53748	1.35477	1.46094	1.20742	1.24924	1.33497	1.21762	1.4072	1.37621	1.21331	1.26164	1.0503	1.0845	0.97219	0.868442	0.792272	0.898332	1.65068	1.6885	1.53217	1.61512	1.45826	1.46761	1.63771	1.39832	1.29751	1.36265	1.39034	1.40053	1.41755	1.47029	1.61491	1.45821	1.483	1.40053	1.23421	1.1612	1.18105
154f	1.42468	1.44833	1.45506	1.36822	1.30861	1.23293	0.995726	0.912571	1.47025	1.4424	1.57999	1.48729	1.36138	1.42525	1.28202	1.20335	1.28743	1.15058	1.23938	1.27805	1.17993	1.24536	1.25129	1.18574	0.906529	0.928339	0.789767	0.832466	1.88562	1.71546	1.6616	1.64963	1.70096	1.50357	1.86065	1.61101	1.52705	1.60894	1.44499	1.45742	1.46444	1.49822	1.44798	1.50403	1.42445	1.44585	1.34469	1.0653	1.17291
155	1.45233	1.48664	1.30422	1.33008	1.36865	1.36319	1.02777	0.878192	1.62552	1.54113	1.61368	1.51806	1.4658	1.33477	1.30613	1.29855	1.24531	1.14914	1.34721	1.40072	1.32632	1.2824	1.19212	1.13267	1.02744	1.01664	0.850699	0.815733	1.72584	1.7524	1.52897	1.36608	1.67271	1.74095	1.62257	1.52248	1.40045	1.43443	1.46384	1.47207	1.38065	1.40138	1.36881	1.40749	1.37159	1.37056	1.48162	1.4041	1.10315
155f	1.37726	1.41165	1.2686	1.32371	1.37827	1.39515	1.02568	1.03217	1.49231	1.52154	1.55816	1.53474	1.37955	1.47991	1.42209	1.3631	1.2603	1.31748	1.35953	1.30555	1.33079	1.33419	1.10857	1.15723	0.952851	0.965628	0.770032	0.787015	1.57935	1.74444	1.40074	1.28867	1.52335	1.74082	1.54209	1.70654	1.40292	1.35299	1.38754	1.49375	1.4149	1.38397	1.36108	1.37641	1.36033	1.37726	1.3203	1.31689	1.24411
156	1.40669	1.4419	1.5087	1.34317	1.45337	1.4512	1.09185	0.980931	1.60207	1.54647	1.64837	1.558	1.38713	1.39811	1.28189	1.21871	1.25582	1.28289	1.28635	1.24278	1.33654	1.31298	1.2425	1.19905	0.982491	0.987728	0.883378	0.875968	1.79924	1.79389	1.49499	1.71823	1.80459	1.70804	1.7506	1.82553	1.43844	1.48925	1.40886	1.38201	1.40485	1.53031	1.58641	1.59015	1.4419	1.4424	1.41465	1.35019	1.17904
156f	1.49608	1.55626	1.42267	1.27054	1.47053	1.52174	0.917965	1.02886	1.49266	1.68805	1.53362	1.68951	1.40199	1.52779	1.22963	1.3138	1.26297	1.28695	1.19461	1.22039	1.37146	1.25255	1.25294	1.20946	1.03625	0.990026	0.86249	0.785162	1.8361	1.78062	1.50034	1.79659	1.78589	1.65393	1.77155	1.79211	1.39342	1.62047	1.41937	1.43987	1.50398	1.57492	1.49221	1.74112	1.43584	1.35846	1.39096	1.29642	1.19013
163	1.42623	1.54222	1.30054	1.3267	1.37059	1.35967	1.09971	0.9017	1.51323	1.71362	1.63792	1.71761	1.42279	1.53296	1.28541	1.2945	1.28042	1.25349	1.34205	1.3482	1.20661	1.29505	1.17458	1.15075	1.08962	0.981336	0.968146	0.920598	1.70958	1.81587	1.49101	1.61016	1.68514	1.73263	1.71152	1.62806	1.56172	1.43016	1.34233	1.51257	1.3165	1.36205	1.31639	1.36981	1.30514	1.37685	1.35169	1.33468	1.08231
163f	1.47246	1.51913	1.21243	1.28454	1.46456	1.35878	1.0569	0.971685	1.66923	1.76223	1.82392	1.83585	1.61382	1.69253	1.39111	1.34673	1.17949	1.3669	1.4784	1.41083	1.24067	1.35743	1.12279	1.11427	1.11018	0.974374	0.829655	0.943391	1.73489	1.77047	1.37884	1.45812	1.72352	1.64076	1.7382	1.45784	1.6341	1.3632	1.32343	1.3785	1.35379	1.32219	1.51325	1.4738	1.40035	1.3762	1.32012	1.35284	1.11943
196	1.40657	1.45351	1.49829	1.39462	1.42931	1.45205	1.01084	1.03958	1.37305	1.58823	1.38696	1.56453	1.40728	1.45225	1.33125	1.30064	1.27377	1.33473	1.35227	1.29964	1.39916	1.35847	1.11425	1.12746	1.10114	0.945598	0.913381	0.799435	1.57139	1.57452	1.36816	1.38252	1.48719	1.49123	1.50413	1.41767	1.34123	1.42256	1.53423	1.43783	1.43904	1.40572	1.43567	1.52652	1.43047	1.35721	1.54346	1.40471	1.10719
196f	1.49324	1.57161	1.41447	1.47395	1.53724	1.5909	1.08322	1.1212	1.43562	1.60376	1.36413	1.56106	1.32113	1.49701	1.29888	1.26713	1.17942	1.40462	1.34424	1.29747	1.47546	1.48585	1.14179	1.1438	1.11673	1.03715	0.926637	0.885896	1.48545	1.48314	1.24146	1.30014	1.44552	1.40834	1.34987	1.3564	1.26582	1.3786	1.55483	1.54704	1.34007	1.35986	1.22961	1.46511	1.48912	1.40246	1.57246	1.51605	1.16108
199	1.52471	1.5828	1.49023	1.43416	1.50458	1.45723	1.04185	1.12733	1.63326	1.66069	1.62273	1.66037	1.53578	1.51347	1.42729	1.46345	1.26337	1.22835	1.4154	1.41049	1.37694	1.40852	1.40323	1.34301	1.10115	1.13917	0.806919	1.06744	1.78735	1.60729	1.47	1.51996	1.64253	1.60664	1.77361	1.52438	1.49143	1.54227	1.56944	1.49689	1.58744	1.54091	1.56813	1.53038	1.47965	1.41567	1.45254	1.3417	1.21133
199f	1.59962	1.61728	1.36223	1.37777	1.61084	1.62458	1.09011	1.18124	1.56757	1.64873	1.4931	1.64405	1.46392	1.44127	1.30889	1.31634	1.23684	1.27463	1.27634	1.30492	1.46211	1.50804	1.5002	1.43126	1.14768	1.21173	0.822478	1.12297	1.57225	1.47121	1.42306	1.46382	1.51564	1.5015	1.53164	1.39262	1.45949	1.5645	1.54699	1.58578	1.43156	1.45244	1.40077	1.45667	1.541	1.50241	1.59172	1.47458	1.27276
200	1.4659	1.3293	1.36499	1.27189	1.30812	1.27801	0.950381	1.05914	1.64273	1.64295	1.62903	1.64544	1.60834	1.35302	1.39408	1.21642	1.28537	1.21155	1.24313	1.19828	1.24388	1.18398	1.13556	1.08638	1.04457	1.06228	1.05665	0.943123	1.68872	1.77473	1.57243	1.60433	1.69906	1.706	1.66267	1.7392	1.49373	1.5519	1.43307	1.3254	1.34408	1.33428	1.37832	1.43242	1.40193	1.31153	1.261	1.12635	1.20516
200f	1.42006	1.3515	1.33126	1.3685	1.33008	1.3326	0.905232	0.995045	1.65125	1.60215	1.78211	1.67032	1.59879	1.40021	1.52839	1.20168	1.35089	1.27992	1.26482	1.28406	1.37846	1.24754	1.22746	1.31755	0.971781	1.05757	1.06937	0.954556	1.77814	1.83244	1.50529	1.60176	1.7395	1.73581	1.71981	1.80817	1.45932	1.5592	1.41911	1.40519	1.39255	1.39188	1.56323	1.48846	1.50076	1.39646	1.35871	1.1646	1.30419
204	1.44444	1.41103	1.39055	1.30601	1.26564	1.32477	0.922913	0.926862	1.67233	1.70257	1.67244	1.66532	1.49494	1.539	1.25733	1.29417	1.19841	1.2911	1.3971	1.47738	1.32851	1.41581	1.21628	1.22735	0.961572	0.898544	0.758824	0.91408	1.57158	1.5589	1.52186	1.38718	1.50492	1.57844	1.52238	1.46044	1.39523	1.30705	1.33942	1.34815	1.41814	1.48211	1.40967	1.3878	1.32441	1.33059	1.25899	1.19357	1.03265
204f	1.42712	1.4659	1.47321	1.35501	1.3091	1.40121	1.11514	0.97978	1.89945	1.74711	1.87527	1.80212	1.65673	1.72212	1.35733	1.35136	1.32202	1.28064	1.53239	1.45993	1.41275	1.43785	1.30707	1.24945	0.990968	0.983316	0.907494	0.98807	1.63013	1.55969	1.45958	1.46526	1.59117	1.50944	1.62723	1.50642	1.48961	1.38307	1.52317	1.40289	1.45112	1.5339	1.4255	1.55616	1.39153	1.49952	1.36057	1.32487	1.1276
205	1.45312	1.39103	1.50733	1.29458	1.32853	1.31562	0.963618	0.982136	1.57333	1.59931	1.59123	1.59411	1.35446	1.46335	1.27416	1.25261	1.42076	1.38465	1.40584	1.36973	1.37272	1.31084	1.27159	1.23079	1.11696	1.06022	0.924935	0.816295	1.63923	1.68552	1.59314	1.66299	1.55666	1.5542	1.57858	1.53923	1.44165	1.37231	1.49226	1.36958	1.27601	1.41767	1.40373	1.4525	1.48763	1.60723	1.40728	1.36135	1.14186
205f	1.50234	1.42696	1.35771	1.48346	1.37841	1.47591	1.05316	1.0195	1.63006	1.62044	1.57458	1.62009	1.50922	1.53671	1.30051	1.29296	1.37872	1.35295	1.47435	1.45561	1.47323	1.43	1.39001	1.38889	1.05706	1.18893	1.00264	0.884334	1.65877	1.64039	1.55873	1.56638	1.55504	1.55251	1.61472	1.54041	1.53246	1.34338	1.43648	1.44463	1.38732	1.4378	1.41122	1.44428	1.49864	1.51029	1.44316	1.30815	1.2876
207	1.59408	1.61778	1.33184	1.42601	1.63955	1.67865	1.03851	1.03288	1.71349	1.86234	1.75469	1.83927	1.47319	1.69269	1.3062	1.50445	1.27722	1.27148	1.51183	1.43448	1.59612	1.58811	1.59913	1.58021	1.00457	1.10142	0.917786	0.929551	1.72224	1.78448	1.47205	1.54054	1.70991	1.67552	1.69451	1.62068	1.44983	1.4583	1.50729	1.59533	1.63034	1.46159	1.51485	1.56339	1.58163	1.54912	1.53798	1.51206	1.05544
207f	1.64124	1.67911	1.50758	1.40518	1.58842	1.64186	1.11114	0.966674	1.54863	1.76278	1.6332	1.74404	1.43286	1.47883	1.29496	1.29337	1.2748	1.42284	1.39629	1.42222	1.62629	1.4825	1.384	1.38536	1.20206	1.20251	0.779691	0.835112	1.85494	1.69825	1.55168	1.54483	1.79409	1.65149	1.71987	1.48239	1.52564	1.482	1.63677	1.62058	1.4893	1.54438	1.54302	1.52168	1.63082	1.46869	1.47175	1.43229	1.12382
210	1.488	1.39576	1.41517	1.29989	1.29637	1.36017	1.09728	1.00305	1.66445	1.60834	1.65683	1.60611	1.49182	1.44696	1.45681	1.43388	1.29684	1.36791	1.44924	1.41846	1.31326	1.34826	1.21351	1.16877	1.03301	1.05547	0.965576	0.932327	1.84958	1.92148	1.41107	1.52102	1.83715	1.89737	1.75458	1.72884	1.48431	1.43265	1.41324	1.34539	1.26024	1.32885	1.33689	1.39612	1.32369	1.37764	1.28077	1.27027	1.20155
210f	1.53239	1.49072	1.4597	1.33979	1.42972	1.39321	1.02349	0.947619	1.60667	1.64225	1.68754	1.58883	1.47534	1.4698	1.24563	1.22043	1.25013	1.28906	1.46552	1.30773	1.32551	1.35566	1.29647	1.28796	1.08949	1.17678	0.987039	0.900073	1.77928	1.78922	1.43257	1.52948	1.79899	1.7162	1.76364	1.55215	1.41583	1.4015	1.4961	1.35313	1.42604	1.53486	1.47007	1.46667	1.43329	1.48857	1.38678	1.33968	0.94125
213	1.70198	1.71025	1.23707	1.2699	1.66976	1.67508	1.14261	1.02452	1.73366	1.72412	1.72833	1.69217	1.5449	1.61352	1.38017	1.44795	1.22758	1.21632	1.37911	1.26619	1.48472	1.48245	1.30412	1.27151	1.02546	0.986302	0.983251	0.998505	1.64641	1.81746	1.55816	1.68801	1.61523	1.74769	1.58883	1.65046	1.53126	1.43208	1.69145	1.68362	1.3353	1.45921	1.43075	1.48422	1.7316	1.51678	1.74037	1.51706	1.20462
213f	1.74637	1.71498	1.17763	1.21793	1.68371	1.7239	1.12072	1.0699	1.69439	1.64213	1.65808	1.65863	1.46676	1.41705	1.38832	1.26249	1.1825	1.37896	1.25867	1.22867	1.50534	1.44511	1.18106	1.15914	1.11579	1.13428	0.805953	0.876867	1.73607	1.60892	1.55234	1.55755	1.65282	1.58268	1.6511	1.52787	1.49643	1.51027	1.77012	1.63964	1.3974	1.44218	1.46881	1.49997	1.66605	1.51813	1.7095	1.48984	1.22318
215	1.41211	1.38114	1.44681	1.3834	1.21925	1.31546	1.02471	1.01575	1.49128	1.48788	1.5005	1.54653	1.31951	1.35232	1.28897	1.30273	1.42452	1.36694	1.37326	1.28265	1.35054	1.33581	1.29269	1.23279	1.08714	1.04986	0.892229	0.876741	1.71657	1.74906	1.50795	1.51345	1.68916	1.76821	1.68004	1.61107	1.57691	1.44433	1.38416	1.35788	1.3718	1.48976	1.39635	1.54572	1.48529	1.47816	1.24029	1.39452	1.12492
215f	1.47271	1.4297	1.42666	1.26877	1.28286	1.36468	0.987096	1.07071	1.47863	1.55524	1.53637	1.55458	1.39561	1.44112	1.45487	1.43813	1.3257	1.322	1.35837	1.31988	1.30188	1.23409	1.25616	1.12187	1.11018	1.17494	0.906197	0.879992	1.75471	1.77907	1.63271	1.51267	1.73476	1.78146	1.6232	1.60188	1.56861	1.55801	1.32646	1.3263	1.4658	1.42541	1.42981	1.45998	1.5168	1.52066	1.28258	1.29601	1.38594
220	1.52497	1.52673	1.30458	1.33878	1.40289	1.51221	1.01387	0.975437	1.51965	1.54119	1.61879	1.56273	1.53613	1.47429	1.24522	1.25477	1.18891	1.17201	1.29528	1.32318	1.39519	1.47	1.46685	1.47651	1.041	0.957716	0.76109	0.819313	1.66394	1.60246	1.48643	1.52466	1.60778	1.60143	1.57911	1.44086	1.35309	1.36513	1.44148	1.37184	1.47734	1.45615	1.4887	1.43249	1.46323	1.46018	1.38357	1.40341	1.20657
220f	1.4638	1.48543	1.26973	1.41651	1.40324	1.40103	1.07387	1.07301	1.63221	1.64019	1.56561	1.55235	1.55424	1.51762	1.36717	1.28083	1.3003	1.40249	1.33659	1.33826	1.45199	1.34668	1.29108	1.26385	1.00344	1.25614	0.866904	0.894513	1.76697	1.62925	1.64235	1.56276	1.70161	1.57651	1.57187	1.49255	1.43894	1.38647	1.43733	1.42228	1.62251	1.52463	1.52641	1.47346	1.46531	1.46796	1.39462	1.51406	1.4033
248	1.55869	1.50679	1.36982	1.43167	1.37914	1.33098	1.18302	1.13232	1.64563	1.66776	1.68754	1.68036	1.59524	1.51762	1.3744	1.53605	1.34498	1.34202	1.52064	1.51241	1.29912	1.32499	1.28813	1.28558	1.07786	1.10509	0.930582	0.932717	1.63855	1.67666	1.6157	1.48711	1.54156	1.69124	1.62799	1.56036	1.35946	1.35914	1.37294	1.50434	1.35409	1.42146	1.50288	1.47024	1.43016	1.50033	1.38002	1.39127	1.23175
248f	1.3864	1.41517	1.24481	1.27616	1.34985	1.33065	0.997903	1.09638	1.58165	1.62394	1.64709	1.63374	1.5351	1.49297	1.47699	1.40166	1.3516	1.21625	1.41205	1.42732	1.28584	1.22391	1.15295	1.11547	1.12839	0.972682	1.05901	0.991283	1.53827	1.58866	1.34793	1.29519	1.51343	1.60677	1.45095	1.43273	1.38689	1.38672	1.36774	1.38623	1.33174	1.41747	1.35833	1.37994	1.32239	1.22626	1.23075	1.30028	1.22566
[truncated: 18 more columns]

## Sheet: Raw Data
# PMOD_VOI_STATISTICS
# FORMAT[UNI]
# DATE_TIME[2015.01.31_08:27:44]
# VERSION[3.603]
# AXIS[Experiment][VOI][TAC][]
# VOXEL_FRACTION_MODE[1]
# DATA
// Component [string]	File [string]	PatientName [string]	PatientID [string]	PatientInfo [string]	StudyDescription [string]	SeriesDescription [string]	StudyDate [date_time]	Color [0xARGB]	VoiName(Region) [string]	Time [seconds]	Averaged [1/1]	Sd [1/1]	Volume [ccm]	Total(SUM) [1/1]	Total(AVR*VOL) [(1/1)*(ccm)]	Max [1/1]	HotAveraged(5) [1/1]
C:/Users/In Kook Chun/SkyDrive/My Reseach/Research_Clinical/Rest Perfusion SPECT in TGA/Rest Perfusion SPECT with Tc-99m ECD/001_Normalized/100_basal_normalized.nii	100			size = 0.0, weight = 0.0		AN_NM_20121018212857 [BASAL-NC] BASAL-NC BASAL-NC |> NORMALIZED to SPECT [:0]	20150131_082546.146	ff6400ff	Precentral_l_o	0.5	32.5541	7.37215	28.208	114786	918.287	45.4485	45.2911
C:/Users/In Kook Chun/SkyDrive/My Reseach/Research_Clinical/Rest Perfusion SPECT in TGA/Rest Perfusion SPECT with Tc-99m ECD/001_Normalized/100_basal_normalized.nii	100			size = 0.0, weight = 0.0		AN_NM_20121018212857 [BASAL-NC] BASAL-NC BASAL-NC |> NORMALIZED to SPECT [:0]	20150131_082546.146	ff6400ff	Precentral_r_o	0.5	33.2662	7.07081	27.048	112473	899.785	47.3841	46.7779
C:/Users/In Kook Chun/SkyDrive/My Reseach/Research_Clinical/Rest Perfusion SPECT in TGA/Rest Perfusion SPECT with Tc-99m ECD/001_Normalized/100_basal_normalized.nii	100			size = 0.0, weight = 0.0		AN_NM_20121018212857 [BASAL-NC] BASAL-NC BASAL-NC |> NORMALIZED to SPECT [:0]	20150131_082546.146	ff5dbcff	Rolandic_Oper_l_o	0.5	35.5328	5.10066	7.92	35177.4	281.42	46.9488	46.7119
C:/Users/In Kook Chun/SkyDrive/My Reseach/Research_Clinical/Rest Perfusion SPECT in TGA/Rest Perfusion SPECT with Tc-99m ECD/001_Normalized/100_basal_normalized.nii	100			size = 0.0, weight = 0.0		AN_NM_20121018212857 [BASAL-NC] BASAL-NC BASAL-NC |> NORMALIZED to SPECT [:0]	20150131_082546.146	ff5dbcff	Rolandic_Oper_r_o	0.5	34.7561	6.35302	10.648	46260.4	370.083	46.2602	45.8584
C:/Users/In Kook Chun/SkyDrive/My Reseach/Research_Clinical/Rest Perfusion SPECT in TGA/Rest Perfusion SPECT with Tc-99m ECD/001_Normalized/100_basal_normalized.nii	100			size = 0.0, weight = 0.0		AN_NM_20121018212857 [BASAL-NC] BASAL-NC BASAL-NC |> NORMALIZED to SPECT [:0]	20150131_082546.146	ff0072ff	Supp_Motor_Area_l_o	0.5	33.0217	5.20077	17.176	70897.7	567.182	42.4104	42.2619
C:/Users/In Kook Chun/SkyDrive/My Reseach/Research_Clinical/Rest Perfusion SPECT in TGA/Rest Perfusion SPECT with Tc-99m ECD/001_Normalized/100_basal_normalized.nii	100			size = 0.0, weight = 0.0		AN_NM_20121018212857 [BASAL-NC] BASAL-NC BASAL-NC |> NORMALIZED to SPECT [:0]	20150131_082546.146	ff0072ff	Supp_Motor_Area_r_o	0.5	33.3575	5.27791	18.968	79090.7	632.726	41.0956	40.7245
C:/Users/In Kook Chun/SkyDrive/My Reseach/Research_Clinical/Rest Perfusion SPECT in TGA/Rest Perfusion SPECT with Tc-99m ECD/001_Normalized/100_basal_normalized.nii	100			size = 0.0, weight = 0.0		AN_NM_20121018212857 [BASAL-NC] BASAL-NC BASAL-NC |> NORMALIZED to SPECT [:0]	20150131_082546.146	ff6464ff	Olfactory_l_o	0.5	28.5609	2.91181	2.24	7997.04	63.9763	35.4885	34.8192
C:/Users/In Kook Chun/SkyDrive/My Reseach/Research_Clinical/Rest Perfusion SPECT in TGA/Rest Perfusion SPECT with Tc-99m ECD/001_Normalized/100_basal_normalized.nii	100			size = 0.0, weight = 0.0		AN_NM_20121018212857 [BASAL-NC] BASAL-NC BASAL-NC |> NORMALIZED to SPECT [:0]	20150131_082546.146	ff6464ff	Olfactory_r_o	0.5	27.9625	4.29442	2.312	8081.16	64.6493	35.5653	35.1032
C:/Users/In Kook Chun/SkyDrive/My Reseach/Research_Clinical/Rest Perfusion SPECT in TGA/Rest Perfusion SPECT with Tc-99m ECD/001_Normalized/100_basal_normalized.nii	100			size = 0.0, weight = 0.0		AN_NM_20121018212857 [BASAL-NC] BASAL-NC BASAL-NC |> NORMALIZED to SPECT [:0]	20150131_082546.146	ff0000ff	Frontal_Sup_l_o	0.5	32.3755	8.08172	60.432	244565	1956.52	52.9055	52.5576
C:/Users/In Kook Chun/SkyDrive/My Reseach/Research_Clinical/Rest Perfusion SPECT in TGA/Rest Perfusion SPECT with Tc-99m ECD/001_Normalized/100_basal_normalized.nii	100			size = 0.0, weight = 0.0		AN_NM_20121018212857 [BASAL-NC] BASAL-NC BASAL-NC |> NORMALIZED to SPECT [:0]	20150131_082546.146	ff0000ff	Frontal_Sup_r_o	0.5	32.3263	7.76778	57.496	232329	1858.64	51.7013	51.1472
C:/Users/In Kook Chun/SkyDrive/My Reseach/Research_Clinical/Rest Perfusion SPECT in TGA/Rest Perfusion SPECT with Tc-99m ECD/001_Normalized/100_basal_normalized.nii	100			size = 0.0, weight = 0.0		AN_NM_20121018212857 [BASAL-NC] BASAL-NC BASAL-NC |> NORMALIZED to SPECT [:0]	20150131_082546.146	ff1ca7ff	Frontal_Mid_l_o	0.5	34.5632	8.01904	51.76	223624	1788.99	52.1901	51.9639
C:/Users/In Kook Chun/SkyDrive/My Reseach/Research_Clinical/Rest Perfusion SPECT in TGA/Rest Perfusion SPECT with Tc-99m ECD/001_Normalized/100_basal_normalized.nii	100			size = 0.0, weight = 0.0		AN_NM_20121018212857 [BASAL-NC] BASAL-NC BASAL-NC |> NORMALIZED to SPECT [:0]	20150131_082546.146	ff1ca7ff	Frontal_Mid_r_o	0.5	34.2534	8.10831	55.8	238918	1911.34	53.7867	53.2469
C:/Users/In Kook Chun/SkyDrive/My Reseach/Research_Clinical/Rest Perfusion SPECT in TGA/Rest Perfusion SPECT with Tc-99m ECD/001_Normalized/100_basal_normalized.nii	100			size = 0.0, weight = 0.0		AN_NM_20121018212857 [BASAL-NC] BASAL-NC BASAL-NC |> NORMALIZED to SPECT [:0]	20150131_082546.146	ff1cf7ff	Frontal_Inf_l_o	0.5	32.7759	6.6774	42.056	172303	1378.42	48.8112	48.2846
C:/Users/In Kook Chun/SkyDrive/My Reseach/Research_Clinical/Rest Perfusion SPECT in TGA/Rest Perfusion SPECT with Tc-99m ECD/001_Normalized/100_basal_normalized.nii	100			size = 0.0, weight = 0.0		AN_NM_20121018212857 [BASAL-NC] BASAL-NC BASAL-NC |> NORMALIZED to SPECT [:0]	20150131_082546.146	ff1cf7ff	Frontal_Inf_r_o	0.5	30.1428	6.99044	42.056	158461	1267.69	45.5287	45.4181
C:/Users/In Kook Chun/SkyDrive/My Reseach/Research_Clinical/Rest Perfusion SPECT in TGA/Rest Perfusion SPECT with Tc-99m ECD/001_Normalized/100_basal_normalized.nii	100			size = 0.0, weight = 0.0		AN_NM_20121018212857 [BASAL-NC] BASAL-NC BASAL-NC |> NORMALIZED to SPECT [:0]	20150131_082546.146	ffa0ffff	Rectus_l_o	0.5	34.2601	4.54269	6.816	29189.6	233.517	44.1497	43.7765
C:/Users/In Kook Chun/SkyDrive/My Reseach/Research_Clinical/Rest Perfusion SPECT in TGA/Rest Perfusion SPECT with Tc-99m ECD/001_Normalized/100_basal_normalized.nii	100			size = 0.0, weight = 0.0		AN_NM_20121018212857 [BASAL-NC] BASAL-NC BASAL-NC |> NORMALIZED to SPECT [:0]	20150131_082546.146	ffa0ffff	Rectus_r_o	0.5	33.7116	4.47642	5.96	25115.1	200.921	44.4958	43.992
C:/Users/In Kook Chun/SkyDrive/My Reseach/Research_Clinical/Rest Perfusion SPECT in TGA/Rest Perfusion SPECT with Tc-99m ECD/001_Normalized/100_basal_normalized.nii	100			size = 0.0, weight = 0.0		AN_NM_20121018212857 [BASAL-NC] BASAL-NC BASAL-NC |> NORMALIZED to SPECT [:0]	20150131_082546.146	ff8fafff	Insula_l_o	0.5	31.4843	5.19215	14.864	58497.8	467.983	44.7527	44.1041
C:/Users/In Kook Chun/SkyDrive/My Reseach/Research_Clinical/Rest Perfusion SPECT in TGA/Rest Perfusion SPECT with Tc-99m ECD/001_Normalized/100_basal_normalized.nii	100			size = 0.0, weight = 0.0		AN_NM_20121018212857 [BASAL-NC] BASAL-NC BASAL-NC |> NORMALIZED to SPECT [:0]	20150131_082546.146	ff8fafff	Insula_r_o	0.5	32.7557	4.05361	14.16	57977.5	463.82	43.0116	41.4962
C:/Users/In Kook Chun/SkyDrive/My Reseach/Research_Clinical/Rest Perfusion SPECT in TGA/Rest Perfusion SPECT with Tc-99m ECD/001_Normalized/100_basal_normalized.nii	100			size = 0.0, weight = 0.0		AN_NM_20121018212857 [BASAL-NC] BASAL-NC BASAL-NC |> NORMALIZED to SPECT [:0]	20150131_082546.146	ffb2a2c7	Cingulum_Ant_l_o	0.5	29.6708	8.00907	11.2	41539.1	332.313	45.9658	45.4738
C:/Users/In Kook Chun/SkyDrive/My Reseach/Research_Clinical/Rest Perfusion SPECT in TGA/Rest Perfusion SPECT with Tc-99m ECD/001_Normalized/100_basal_normalized.nii	100			size = 0.0, weight = 0.0		AN_NM_20121018212857 [BASAL-NC] BASAL-NC BASAL-NC |> NORMALIZED to SPECT [:0]	20150131_082546.146	ffb2a2c7	Cingulum_Ant_r_o	0.5	29.7393	7.86437	10.504	39047.7	312.382	45.989	45.8777
C:/Users/In Kook Chun/SkyDrive/My Reseach/Research_Clinical/Rest Perfusion SPECT in TGA/Rest Perfusion SPECT with Tc-99m ECD/001_Normalized/100_basal_normalized.nii	100			size = 0.0, weight = 0.0		AN_NM_20121018212857 [BASAL-NC] BASAL-NC BASAL-NC |> NORMALIZED to SPECT [:0]	20150131_082546.146	ff8fafff	Cingulum_Mid_l_o	0.5	33.8145	6.84613	15.528	65634	525.072	48.2279	47.8643
C:/Users/In Kook Chun/SkyDrive/My Reseach/Research_Clinical/Rest Perfusion SPECT in TGA/Rest Perfusion SPECT with Tc-99m ECD/001_Normalized/100_basal_normalized.nii	100			size = 0.0, weight = 0.0		AN_NM_20121018212857 [BASAL-NC] BASAL-NC BASAL-NC |> NORMALIZED to SPECT [:0]	20150131_082546.146	ff8fafff	Cingulum_Mid_r_o	0.5	32.7171	5.49593	17.624	72075.8	576.606	44.494	44.1576
C:/Users/In Kook Chun/SkyDrive/My Reseach/Research_Clinical/Rest Perfusion SPECT in TGA/Rest Perfusion SPECT with Tc-99m ECD/001_Normalized/100_basal_normalized.nii	100			size = 0.0, weight = 0.0		AN_NM_20121018212857 [BASAL-NC] BASAL-NC BASAL-NC |> NORMALIZED to SPECT [:0]	20150131_082546.146	ff5f497a	Cingulum_Post_l_o	0.5	27.264	9.58355	3.704	12623.2	100.986	45.2665	44.5208
C:/Users/In Kook Chun/SkyDrive/My Reseach/Research_Clinical/Rest Perfusion SPECT in TGA/Rest Perfusion SPECT with Tc-99m ECD/001_Normalized/100_basal_normalized.nii	100			size = 0.0, weight = 0.0		AN_NM_20121018212857 [BASAL-NC] BASAL-NC BASAL-NC |> NORMALIZED to SPECT [:0]	20150131_082546.146	ff5f497a	Cingulum_Post_r_o	0.5	25.1609	11.3042	2.68	8428.91	67.4313	44.7117	44.4166
C:/Users/In Kook Chun/SkyDrive/My Reseach/Research_Clinical/Rest Perfusion SPECT in TGA/Rest Perfusion SPECT with Tc-99m ECD/001_Normalized/100_basal_normalized.nii	100			size = 0.0, weight = 0.0		AN_NM_20121018212857 [BASAL-NC] BASAL-NC BASAL-NC |> NORMALIZED to SPECT [:0]	20150131_082546.146	ff3f6c19	Hippo_Parahippo_l_o	0.5	24.4299	3.55304	15.28	46661.2	373.29	37.2904	36.4997
C:/Users/In Kook Chun/SkyDrive/My Reseach/Research_Clinical/Rest Perfusion SPECT in TGA/Rest Perfusion SPECT with Tc-99m ECD/001_Normalized/100_basal_normalized.nii	100			size = 0.0, weight = 0.0		AN_NM_20121018212857 [BASAL-NC] BASAL-NC BASAL-NC |> NORMALIZED to SPECT [:0]	20150131_082546.146	ff3f6c19	Hippo_Parahippo_r_o	0.5	24.2549	3.12838	16.624	50401.6	403.213	35.6473	35.2406
C:/Users/In Kook Chun/SkyDrive/My Reseach/Research_Clinical/Rest Perfusion SPECT in TGA/Rest Perfusion SPECT with Tc-99m ECD/001_Normalized/100_basal_normalized.nii	100			size = 0.0, weight = 0.0		AN_NM_20121018212857 [BASAL-NC] BASAL-NC BASAL-NC |> NORMALIZED to SPECT [:0]	20150131_082546.146	ffdede07	Amygdala_l_o	0.5	24.9963	1.30153	1.76	5499.18	43.9934	27.5499	27.5113
C:/Users/In Kook Chun/SkyDrive/My Reseach/Research_Clinical/Rest Perfusion SPECT in TGA/Rest Perfusion SPECT with Tc-99m ECD/001_Normalized/100_basal_normalized.nii	100			size = 0.0, weight = 0.0		AN_NM_20121018212857 [BASAL-NC] BASAL-NC BASAL-NC |> NORMALIZED to SPECT [:0]	20150131_082546.146	ffdede07	Amygdala_r_o	0.5	23.6069	1.99515	1.984	5854.5	46.836	27.7372	27.2955
C:/Users/In Kook Chun/SkyDrive/My Reseach/Research_Clinical/Rest Perfusion SPECT in TGA/Rest Perfusion SPECT with Tc-99m ECD/001_Normalized/100_basal_normalized.nii	100			size = 0.0, weight = 0.0		AN_NM_20121018212857 [BASAL-NC] BASAL-NC BASAL-NC |> NORMALIZED to SPECT [:0]	20150131_082546.146	ffc27c3b	Calcarine_l_o	0.5	39.4452	11.4447	18.064	89067.3	712.538	57.8132	57.4343
C:/Users/In Kook Chun/SkyDrive/My Reseach/Research_Clinical/Rest Perfusion SPECT in TGA/Rest Perfusion SPECT with Tc-99m ECD/001_Normalized/100_basal_normalized.nii	100			size = 0.0, weight = 0.0		AN_NM_20121018212857 [BASAL-NC] BASAL-NC BASAL-NC |> NORMALIZED to SPECT [:0]	20150131_082546.146	ffc27c3b	Calcarine_r_o	0.5	39.9609	9.39784	14.888	74367.3	594.938	57.7828	57.258
C:/Users/In Kook Chun/SkyDrive/My Reseach/Research_Clinical/Rest Perfusion SPECT in TGA/Rest Perfusion SPECT with Tc-99m ECD/001_Normalized/100_basal_normalized.nii	100			size = 0.0, weight = 0.0		AN_NM_20121018212857 [BASAL-NC] BASAL-NC BASAL-NC |> NORMALIZED to SPECT [:0]	20150131_082546.146	fffcbf06	Cuneus_l_o	0.5	38.7587	6.62808	12.208	59145.8	473.166	49.7746	49.1873
C:/Users/In Kook Chun/SkyDrive/My Reseach/Research_Clinical/Rest Perfusion SPECT in TGA/Rest Perfusion SPECT with Tc-99m ECD/001_Normalized/100_basal_normalized.nii	100			size = 0.0, weight = 0.0		AN_NM_20121018212857 [BASAL-NC] BASAL-NC BASAL-NC |> NORMALIZED to SPECT [:0]	20150131_082546.146	fffcbf06	Cuneus_r_o	0.5	38.5008	6.13486	11.392	54825.1	438.601	50.861	49.7974
C:/Users/In Kook Chun/SkyDrive/My Reseach/Research_Clinical/Rest Perfusion SPECT in TGA/Rest Perfusion SPECT with Tc-99m ECD/001_Normalized/100_basal_normalized.nii	100			size = 0.0, weight = 0.0		AN_NM_20121018212857 [BASAL-NC] BASAL-NC BASAL-NC |> NORMALIZED to SPECT [:0]	20150131_082546.146	ffff8200	Lingual_l_o	0.5	36.1501	7.47059	16.76	75734.4	605.875	54.1114	53.3622
C:/Users/In Kook Chun/SkyDrive/My Reseach/Research_Clinical/Rest Perfusion SPECT in TGA/Rest Perfusion SPECT with Tc-99m ECD/001_Normalized/100_basal_normalized.nii	100			size = 0.0, weight = 0.0		AN_NM_20121018212857 [BASAL-NC] BASAL-NC BASAL-NC |> NORMALIZED to SPECT [:0]	20150131_082546.146	ffff8200	Lingual_r_o	0.5	35.6453	6.92823	18.4	81984.1	655.873	58.0861	57.8085
C:/Users/In Kook Chun/SkyDrive/My Reseach/Research_Clinical/Rest Perfusion SPECT in TGA/Rest Perfusion SPECT with Tc-99m ECD/001_Normalized/100_basal_normalized.nii	100			size = 0.0, weight = 0.0		AN_NM_20121018212857 [BASAL-NC] BASAL-NC BASAL-NC |> NORMALIZED to SPECT [:0]	20150131_082546.146	ffff0000	Occipital_l_o	0.5	36.4681	7.47771	44.616	203382	1627.06	56.3503	56.0788
C:/Users/In Kook Chun/SkyDrive/My Reseach/Research_Clinical/Rest Perfusion SPECT in TGA/Rest Perfusion SPECT with Tc-99m ECD/001_Normalized/100_basal_normalized.nii	100			size = 0.0, weight = 0.0		AN_NM_20121018212857 [BASAL-NC] BASAL-NC BASAL-NC |> NORMALIZED to SPECT [:0]	20150131_082546.146	ffff0000	Occipital_r_o	0.5	34.1777	7.25314	36	153800	1230.4	49.9994	49.3304
C:/Users/In Kook Chun/SkyDrive/My Reseach/Research_Clinical/Rest Perfusion SPECT in TGA/Rest Perfusion SPECT with Tc-99m ECD/001_Normalized/100_basal_normalized.nii	100			size = 0.0, weight = 0.0		AN_NM_20121018212857 [BASAL-NC] BASAL-NC BASAL-NC |> NORMALIZED to SPECT [:0]	20150131_082546.146	ffeef98e	Fusiform_l_o	0.5	31.068	6.98011	18.48	71767	574.136	45.4538	45.0688
C:/Users/In Kook Chun/SkyDrive/My Reseach/Research_Clinical/Rest Perfusion SPECT in TGA/Rest Perfusion SPECT with Tc-99m ECD/001_Normalized/100_basal_normalized.nii	100			size = 0.0, weight = 0.0		AN_NM_20121018212857 [BASAL-NC] BASAL-NC BASAL-NC |> NORMALIZED to SPECT [:0]	20150131_082546.146	ffeef98e	Fusiform_r_o	0.5	30.8072	6.97968	20.144	77572.5	620.58	46.9648	45.4477
C:/Users/In Kook Chun/SkyDrive/My Reseach/Research_Clinical/Rest Perfusion SPECT in TGA/Rest Perfusion SPECT with Tc-99m ECD/001_Normalized/100_basal_normalized.nii	100			size = 0.0, weight = 0.0		AN_NM_20121018212857 [BASAL-NC] BASAL-NC BASAL-NC |> NORMALIZED to SPECT [:0]	20150131_082546.146	ffcc00fb	Postcentral_l_o	0.5	34.8822	7.41379	31.136	135761	1086.09	49.2376	49.1002
C:/Users/In Kook Chun/SkyDrive/My Reseach/Research_Clinical/Rest Perfusion SPECT in TGA/Rest Perfusion SPECT with Tc-99m ECD/001_Normalized/100_basal_normalized.nii	100			size = 0.0, weight = 0.0		AN_NM_20121018212857 [BASAL-NC] BASAL-NC BASAL-NC |> NORMALIZED to SPECT [:0]	20150131_082546.146	ffcc00fb	Postcentral_r_o	0.5	33.6661	7.71843	30.584	128705	1029.64	49.3018	48.9889
C:/Users/In Kook Chun/SkyDrive/My Reseach/Research_Clinical/Rest Perfusion SPECT in TGA/Rest Perfusion SPECT with Tc-99m ECD/001_Normalized/100_basal_normalized.nii	100			size = 0.0, weight = 0.0		AN_NM_20121018212857 [BASAL-NC] BASAL-NC BASAL-NC |> NORMALIZED to SPECT [:0]	20150131_082546.146	ffbe72bf	SupraMarginal_l_o	0.5	34.279	4.18861	10.048	43054.4	344.435	44.0712	43.2627
C:/Users/In Kook Chun/SkyDrive/My Reseach/Research_Clinical/Rest Perfusion SPECT in TGA/Rest Perfusion SPECT with Tc-99m ECD/001_Normalized/100_basal_normalized.nii	100			size = 0.0, weight = 0.0		AN_NM_20121018212857 [BASAL-NC] BASAL-NC BASAL-NC |> NORMALIZED to SPECT [:0]	20150131_082546.146	ffbe72bf	SupraMarginal_r_o	0.5	34.6635	5.07821	15.792	68425.8	547.407	45.0489	44.5379
C:/Users/In Kook Chun/SkyDrive/My Reseach/Research_Clinical/Rest Perfusion SPECT in TGA/Rest Perfusion SPECT with Tc-99m ECD/001_Normalized/100_basal_normalized.nii	100			size = 0.0, weight = 0.0		AN_NM_20121018212857 [BASAL-NC] BASAL-NC BASAL-NC |> NORMALIZED to SPECT [:0]	20150131_082546.146	ffed6dc5	Angular_l_o	0.5	37.0948	7.29404	9.384	43512.2	348.098	47.7462	47.5625
C:/Users/In Kook Chun/SkyDrive/My Reseach/Research_Clinical/Rest Perfusion SPECT in TGA/Rest Perfusion SPECT with Tc-99m ECD/001_Normalized/100_basal_normalized.nii	100			size = 0.0, weight = 0.0		AN_NM_20121018212857 [BASAL-NC] BASAL-NC BASAL-NC |> NORMALIZED to SPECT [:0]	20150131_082546.146	ffed6dc5	Angular_r_o	0.5	34.8335	6.64908	14.016	61028.3	488.226	45.8962	45.4199
C:/Users/In Kook Chun/SkyDrive/My Reseach/Research_Clinical/Rest Perfusion SPECT in TGA/Rest Perfusion SPECT with Tc-99m ECD/001_Normalized/100_basal_normalized.nii	100			size = 0.0, weight = 0.0		AN_NM_20121018212857 [BASAL-NC] BASAL-NC BASAL-NC |> NORMALIZED to SPECT [:0]	20150131_082546.146	ffba67f2	Precuneus_l_o	0.5	33.8138	6.76624	28.224	119295	954.362	49.0021	48.3952
C:/Users/In Kook Chun/SkyDrive/My Reseach/Research_Clinical/Rest Perfusion SPECT in TGA/Rest Perfusion SPECT with Tc-99m ECD/001_Normalized/100_basal_normalized.nii	100			size = 0.0, weight = 0.0		AN_NM_20121018212857 [BASAL-NC] BASAL-NC BASAL-NC |> NORMALIZED to SPECT [:0]	20150131_082546.146	ffba67f2	Precuneus_r_o	0.5	33.2146	7.60927	26.12	108446	867.566	49.9994	49.827
C:/Users/In Kook Chun/SkyDrive/My Reseach/Research_Clinical/Rest Perfusion SPECT in TGA/Rest Perfusion SPECT with Tc-99m ECD/001_Normalized/100_basal_normalized.nii	100			size = 0.0, weight = 0.0		AN_NM_20121018212857 [BASAL-NC] BASAL-NC BASAL-NC |> NORMALIZED to SPECT [:0]	20150131_082546.146	ffbeb4ff	Paracentral_Lobule_l_o	0.5	35.1321	5.93918	10.792	47393.2	379.145	45.9997	45.7924
C:/Users/In Kook Chun/SkyDrive/My Reseach/Research_Clinical/Rest Perfusion SPECT in TGA/Rest Perfusion SPECT with Tc-99m ECD/001_Normalized/100_basal_normalized.nii	100			size = 0.0, weight = 0.0		AN_NM_20121018212857 [BASAL-NC] BASAL-NC BASAL-NC |> NORMALIZED to SPECT [:0]	20150131_082546.146	ffbeb4ff	Paracentral_Lobule_r_o	0.5	33.0529	4.16949	6.688	27632.3	221.058	39.2099	38.5167
C:/Users/In Kook Chun/SkyDrive/My Reseach/Research_Clinical/Rest Perfusion SPECT in TGA/Rest Perfusion SPECT with Tc-99m ECD/001_Normalized/100_basal_normalized.nii	100			size = 0.0, weight = 0.0		AN_NM_20121018212857 [BASAL-NC] BASAL-NC BASAL-NC |> NORMALIZED to SPECT [:0]	20150131_082546.146	ffff0000	Caudate_l_o	0.5	27.8944	4.24835	7.696	26834.4	214.675	38.5909	38.4018
C:/Users/In Kook Chun/SkyDrive/My Reseach/Research_Clinical/Rest Perfusion SPECT in TGA/Rest Perfusion SPECT with Tc-99m ECD/001_Normalized/100_basal_normalized.nii	100			size = 0.0, weight = 0.0		AN_NM_20121018212857 [BASAL-NC] BASAL-NC BASAL-NC |> NORMALIZED to SPECT [:0]	20150131_082546.146	ffff0000	Caudate_r_o	0.5	23.3729	3.37344	7.952	23232.7	185.862	30.233	30.0556
C:/Users/In Kook Chun/SkyDrive/My Reseach/Research_Clinical/Rest Perfusion SPECT in TGA/Rest Perfusion SPECT with Tc-99m ECD/001_Normalized/100_basal_normalized.nii	100			size = 0.0, weight = 0.0		AN_NM_20121018212857 [BASAL-NC] BASAL-NC BASAL-NC |> NORMALIZED to SPECT [:0]	20150131_082546.146	ff9900ff	Putamen_l_o	0.5	33.077	3.8054	8.072	33374.7	266.998	41.6397	41.4952
C:/Users/In Kook Chun/SkyDrive/My Reseach/Research_Clinical/Rest Perfusion SPECT in TGA/Rest Perfusion SPECT with Tc-99m ECD/001_Normalized/100_basal_normalized.nii	100			size = 0.0, weight = 0.0		AN_NM_20121018212857 [BASAL-NC] BASAL-NC BASAL-NC |> NORMALIZED to SPECT [:0]	20150131_082546.146	ff9900ff	Putamen_r_o	0.5	34.8935	4.56402	8.512	37126.6	297.013	44.899	44.6771
C:/Users/In Kook Chun/SkyDrive/My Reseach/Research_Clinical/Rest Perfusion SPECT in TGA/Rest Perfusion SPECT with Tc-99m ECD/001_Normalized/100_basal_normalized.nii	100			size = 0.0, weight = 0.0		AN_NM_20121018212857 [BASAL-NC] BASAL-NC BASAL-NC |> NORMALIZED to SPECT [:0]	20150131_082546.146	ffffcc00	Pallidum_l_o	0.5	26.0454	3.79889	2.344	7631.3	61.0504	35.0515	34.0039
C:/Users/In Kook Chun/SkyDrive/My Reseach/Research_Clinical/Rest Perfusion SPECT in TGA/Rest Perfusion SPECT with Tc-99m ECD/001_Normalized/100_basal_normalized.nii	100			size = 0.0, weight = 0.0		AN_NM_20121018212857 [BASAL-NC] BASAL-NC BASAL-NC |> NORMALIZED to SPECT [:0]	20150131_082546.146	ffffcc00	Pallidum_r_o	0.5	30.2195	3.61115	2.24	8461.45	67.6916	39.5899	38.7093
C:/Users/In Kook Chun/SkyDrive/My Reseach/Research_Clinical/Rest Perfusion SPECT in TGA/Rest Perfusion SPECT with Tc-99m ECD/001_Normalized/100_basal_normalized.nii	100			size = 0.0, weight = 0.0		AN_NM_20121018212857 [BASAL-NC] BASAL-NC BASAL-NC |> NORMALIZED to SPECT [:0]	20150131_082546.146	ff00ff00	Thalamus_l_o	0.5	32.0391	4.89335	8.8	35243	281.944	43.7269	43.4715
C:/Users/In Kook Chun/SkyDrive/My Reseach/Research_Clinical/Rest Perfusion SPECT in TGA/Rest Perfusion SPECT with Tc-99m ECD/001_Normalized/100_basal_normalized.nii	100			size = 0.0, weight = 0.0		AN_NM_20121018212857 [BASAL-NC] BASAL-NC BASAL-NC |> NORMALIZED to SPECT [:0]	20150131_082546.146	ff00ff00	Thalamus_r_o	0.5	32.7638	4.05973	8.456	34631.3	277.051	42.4603	42.0511
C:/Users/In Kook Chun/SkyDrive/My Reseach/Research_Clinical/Rest Perfusion SPECT in TGA/Rest Perfusion SPECT with Tc-99m ECD/001_Normalized/100_basal_normalized.nii	100			size = 0.0, weight = 0.0		AN_NM_20121018212857 [BASAL-NC] BASAL-NC BASAL-NC |> NORMALIZED to SPECT [:0]	20150131_082546.146	ffb2e389	Heschl_l_o	0.5	39.7762	3.28867	1.8	8949.64	71.5972	47.1468	46.4964
C:/Users/In Kook Chun/SkyDrive/My Reseach/Research_Clinical/Rest Perfusion SPECT in TGA/Rest Perfusion SPECT with Tc-99m ECD/001_Normalized/100_basal_normalized.nii	100			size = 0.0, weight = 0.0		AN_NM_20121018212857 [BASAL-NC] BASAL-NC BASAL-NC |> NORMALIZED to SPECT [:0]	20150131_082546.146	ffb2e389	Heschl_r_o	0.5	39.4405	3.43791	1.992	9820.68	78.5655	45.3432	44.9472
C:/Users/In Kook Chun/SkyDrive/My Reseach/Research_Clinical/Rest Perfusion SPECT in TGA/Rest Perfusion SPECT with Tc-99m ECD/001_Normalized/100_basal_normalized.nii	100			size = 0.0, weight = 0.0		AN_NM_20121018212857 [BASAL-NC] BASAL-NC BASAL-NC |> NORMALIZED to SPECT [:0]	20150131_082546.146	ff8834c6	Parietal_l_o	0.5	33.7734	6.92426	36.096	152386	1219.09	48.3688	48.1109
C:/Users/In Kook Chun/SkyDrive/My Reseach/Research_Clinical/Rest Perfusion SPECT in TGA/Rest Perfusion SPECT with Tc-99m ECD/001_Normalized/100_basal_normalized.nii	100			size = 0.0, weight = 0.0		AN_NM_20121018212857 [BASAL-NC] BASAL-NC BASAL-NC |> NORMALIZED to SPECT [:0]	20150131_082546.146	ff8834c6	Parietal_r_o	0.5	31.6516	8.3844	28.536	112901	903.209	45.9997	45.8784
C:/Users/In Kook Chun/SkyDrive/My Reseach/Research_Clinical/Rest Perfusion SPECT in TGA/Rest Perfusion SPECT with Tc-99m ECD/001_Normalized/100_basal_normalized.nii	100			size = 0.0, weight = 0.0		AN_NM_20121018212857 [BASAL-NC] BASAL-NC BASAL-NC |> NORMALIZED to SPECT [:0]	20150131_082546.146	ff6cfaae	Temporal_l_o	0.5	31.6718	7.51956	99.824	395200	3161.6	49.9744	49.7989
C:/Users/In Kook Chun/SkyDrive/My Reseach/Research_Clinical/Rest Perfusion SPECT in TGA/Rest Perfusion SPECT with Tc-99m ECD/001_Normalized/100_basal_normalized.nii	100			size = 0.0, weight = 0.0		AN_NM_20121018212857 [BASAL-NC] BASAL-NC BASAL-NC |> NORMALIZED to SPECT [:0]	20150131_082546.146	ff6cfaae	Temporal_r_o	0.5	31.9177	7.86508	109.056	435103	3480.82	49.9405	49.7617
C:/Users/In Kook Chun/SkyDrive/My Reseach/Research_Clinical/Rest Perfusion SPECT in TGA/Rest Perfusion SPECT with Tc-99m ECD/001_Normalized/100_basal_normalized.nii	100			size = 0.0, weight = 0.0		AN_NM_20121018212857 [BASAL-NC] BASAL-NC BASAL-NC |> NORMALIZED to SPECT [:0]	20150131_082546.146	ff974806	Vermis_o	0.5	35.5189	7.073	16.32	72458.7	579.669	47.4376	47.2246
C:/Users/In Kook Chun/SkyDrive/My Reseach/Research_Clinical/Rest Perfusion SPECT in TGA/Rest Perfusion SPECT with Tc-99m ECD/001_Normalized/100_basal_normalized.nii	100			size = 0.0, weight = 0.0		AN_NM_20121018212857 [BASAL-NC] BASAL-NC BASAL-NC |> NORMALIZED to SPECT [:0]	20150131_082546.146	ffdbeef3	Cerebellum_Crus_l_o	0.5	36.4975	10.2985	35.976	164129	1313.03	54.7412	54.4982
C:/Users/In Kook Chun/SkyDrive/My Reseach/Research_Clinical/Rest Perfusion SPECT in TGA/Rest Perfusion SPECT with Tc-99m ECD/001_Normalized/100_basal_normalized.nii	100			size = 0.0, weight = 0.0		AN_NM_20121018212857 [BASAL-NC] BASAL-NC BASAL-NC |> NORMALIZED to SPECT [:0]	20150131_082546.146	ffdbeef3	Cerebellum_Crus_r_o	0.5	32.6024	12.8542	38.12	155351	1242.8	58.4554	58.0237
C:/Users/In Kook Chun/SkyDrive/My Reseach/Research_Clinical/Rest Perfusion SPECT in TGA/Rest Perfusion SPECT with Tc-99m ECD/001_Normalized/100_basal_normalized.nii	100			size = 0.0, weight = 0.0		AN_NM_20121018212857 [BASAL-NC] BASAL-NC BASAL-NC |> NORMALIZED to SPECT [:0]	20150131_082546.146	fffaef05	Cerebellum_l_o	0.5	34.0342	9.59288	51.52	219180	1753.44	51.819	51.5418
C:/Users/In Kook Chun/SkyDrive/My Reseach/Research_Clinical/Rest Perfusion SPECT in TGA/Rest Perfusion SPECT with Tc-99m ECD/001_Normalized/100_basal_normalized.nii	100			size = 0.0, weight = 0.0		AN_NM_20121018212857 [BASAL-NC] BASAL-NC BASAL-NC |> NORMALIZED to SPECT [:0]	20150131_082546.146	fffaef05	Cerebellum_r_o	0.5	33.8987	10.216	53.384	226206	1809.65	54.3237	53.7347
# PMOD_VOI_STATISTICS
# FORMAT[UNI]
# DATE_TIME[2015.01.31_08:29:40]
# VERSION[3.603]
# AXIS[Experiment][VOI][TAC][]
# VOXEL_FRACTION_MODE[1]
# DATA
// Component [string]	File [string]	PatientName [string]	PatientID [string]	PatientInfo [string]	StudyDescription [string]	SeriesDescription [string]	StudyDate [date_time]	Color [0xARGB]	VoiName(Region) [string]	Time [seconds]	Averaged [1/1]	Sd [1/1]	Volume [ccm]	Total(SUM) [1/1]	Total(AVR*VOL) [(1/1)*(ccm)]	Max [1/1]	HotAveraged(5) [1/1]
C:/Users/In Kook Chun/SkyDrive/My Reseach/Research_Clinical/Rest Perfusion SPECT in TGA/Rest Perfusion SPECT with Tc-99m ECD/001_Normalized/100f.nii	100f			size = 0.0, weight = 0.0		HONGJA^KIM [BASAL-NC] BASAL-NC BASAL-NC |> NORMALIZED to SPECT [:0]	20150131_082546.371	ff6400ff	Precentral_l_o	0.5	11.2792	2.76371	28.208	39770.4	318.163	18.5153	18.1397
C:/Users/In Kook Chun/SkyDrive/My Reseach/Research_Clinical/Rest Perfusion SPECT in TGA/Rest Perfusion SPECT with Tc-99m ECD/001_Normalized/100f.nii	100f			size = 0.0, weight = 0.0		HONGJA^KIM [BASAL-NC] BASAL-NC BASAL-NC |> NORMALIZED to SPECT [:0]	20150131_082546.371	ff6400ff	Precentral_r_o	0.5	11.8367	3.48211	27.048	40019.9	320.159	18	18
C:/Users/In Kook Chun/SkyDrive/My Reseach/Research_Clinical/Rest Perfusion SPECT in TGA/Rest Perfusion SPECT with Tc-99m ECD/001_Normalized/100f.nii	100f			size = 0.0, weight = 0.0		HONGJA^KIM [BASAL-NC] BASAL-NC BASAL-NC |> NORMALIZED to SPECT [:0]	20150131_082546.371	ff5dbcff	Rolandic_Oper_l_o	0.5	12.6554	2.30672	7.92	12528.9	100.231	18.5134	18.2794
C:/Users/In Kook Chun/SkyDrive/My Reseach/Research_Clinical/Rest Perfusion SPECT in TGA/Rest Perfusion SPECT with Tc-99m ECD/001_Normalized/100f.nii	100f			size = 0.0, weight = 0.0		HONGJA^KIM [BASAL-NC] BASAL-NC BASAL-NC |> NORMALIZED to SPECT [:0]	20150131_082546.371	ff5dbcff	Rolandic_Oper_r_o	0.5	12.3722	2.87435	10.648	16467.4	131.739	20.4975	19.8163
C:/Users/In Kook Chun/SkyDrive/My Reseach/Research_Clinical/Rest Perfusion SPECT in TGA/Rest Perfusion SPECT with Tc-99m ECD/001_Normalized/100f.nii	100f			size = 0.0, weight = 0.0		HONGJA^KIM [BASAL-NC] BASAL-NC BASAL-NC |> NORMALIZED to SPECT [:0]	20150131_082546.371	ff0072ff	Supp_Motor_Area_l_o	0.5	11.8012	2.12589	17.176	25337.1	202.697	16.0004	15.9953
C:/Users/In Kook Chun/SkyDrive/My Reseach/Research_Clinical/Rest Perfusion SPECT in TGA/Rest Perfusion SPECT with Tc-99m ECD/001_Normalized/100f.nii	100f			size = 0.0, weight = 0.0		HONGJA^KIM [BASAL-NC] BASAL-NC BASAL-NC |> NORMALIZED to SPECT [:0]	20150131_082546.371	ff0072ff	Supp_Motor_Area_r_o	0.5	11.6864	2.37539	18.968	27708.5	221.668	16.9996	16.7849
C:/Users/In Kook Chun/SkyDrive/My Reseach/Research_Clinical/Rest Perfusion SPECT in TGA/Rest Perfusion SPECT with Tc-99m ECD/001_Normalized/100f.nii	100f			size = 0.0, weight = 0.0		HONGJA^KIM [BASAL-NC] BASAL-NC BASAL-NC |> NORMALIZED to SPECT [:0]	20150131_082546.371	ff6464ff	Olfactory_l_o	0.5	10.2187	2.64846	2.24	2861.23	22.8898	14.9353	14.6015
C:/Users/In Kook Chun/SkyDrive/My Reseach/Research_Clinical/Rest Perfusion SPECT in TGA/Rest Perfusion SPECT with Tc-99m ECD/001_Normalized/100f.nii	100f			size = 0.0, weight = 0.0		HONGJA^KIM [BASAL-NC] BASAL-NC BASAL-NC |> NORMALIZED to SPECT [:0]	20150131_082546.371	ff6464ff	Olfactory_r_o	0.5	8.48061	2.41425	2.312	2450.9	19.6072	12	11.9308
C:/Users/In Kook Chun/SkyDrive/My Reseach/Research_Clinical/Rest Perfusion SPECT in TGA/Rest Perfusion SPECT with Tc-99m ECD/001_Normalized/100f.nii	100f			size = 0.0, weight = 0.0		HONGJA^KIM [BASAL-NC] BASAL-NC BASAL-NC |> NORMALIZED to SPECT [:0]	20150131_082546.371	ff0000ff	Frontal_Sup_l_o	0.5	10.8344	3.01537	60.432	81843.1	654.744	18.9331	18.8324
C:/Users/In Kook Chun/SkyDrive/My Reseach/Research_Clinical/Rest Perfusion SPECT in TGA/Rest Perfusion SPECT with Tc-99m ECD/001_Normalized/100f.nii	100f			size = 0.0, weight = 0.0		HONGJA^KIM [BASAL-NC] BASAL-NC BASAL-NC |> NORMALIZED to SPECT [:0]	20150131_082546.371	ff0000ff	Frontal_Sup_r_o	0.5	11.2427	3.18028	57.496	80801.6	646.413	19.7458	19.5715
C:/Users/In Kook Chun/SkyDrive/My Reseach/Research_Clinical/Rest Perfusion SPECT in TGA/Rest Perfusion SPECT with Tc-99m ECD/001_Normalized/100f.nii	100f			size = 0.0, weight = 0.0		HONGJA^KIM [BASAL-NC] BASAL-NC BASAL-NC |> NORMALIZED to SPECT [:0]	20150131_082546.371	ff1ca7ff	Frontal_Mid_l_o	0.5	11.8707	3.14306	51.76	76803.2	614.425	18.994	18.8466
C:/Users/In Kook Chun/SkyDrive/My Reseach/Research_Clinical/Rest Perfusion SPECT in TGA/Rest Perfusion SPECT with Tc-99m ECD/001_Normalized/100f.nii	100f			size = 0.0, weight = 0.0		HONGJA^KIM [BASAL-NC] BASAL-NC BASAL-NC |> NORMALIZED to SPECT [:0]	20150131_082546.371	ff1ca7ff	Frontal_Mid_r_o	0.5	11.6705	3.33751	55.8	81401.8	651.214	20.8334	20.7029
C:/Users/In Kook Chun/SkyDrive/My Reseach/Research_Clinical/Rest Perfusion SPECT in TGA/Rest Perfusion SPECT with Tc-99m ECD/001_Normalized/100f.nii	100f			size = 0.0, weight = 0.0		HONGJA^KIM [BASAL-NC] BASAL-NC BASAL-NC |> NORMALIZED to SPECT [:0]	20150131_082546.371	ff1cf7ff	Frontal_Inf_l_o	0.5	11.073	2.60925	42.056	58210.5	465.684	16.8233	16.6609
C:/Users/In Kook Chun/SkyDrive/My Reseach/Research_Clinical/Rest Perfusion SPECT in TGA/Rest Perfusion SPECT with Tc-99m ECD/001_Normalized/100f.nii	100f			size = 0.0, weight = 0.0		HONGJA^KIM [BASAL-NC] BASAL-NC BASAL-NC |> NORMALIZED to SPECT [:0]	20150131_082546.371	ff1cf7ff	Frontal_Inf_r_o	0.5	10.3779	2.56965	42.056	54556.7	436.454	16.4253	16.174
C:/Users/In Kook Chun/SkyDrive/My Reseach/Research_Clinical/Rest Perfusion SPECT in TGA/Rest Perfusion SPECT with Tc-99m ECD/001_Normalized/100f.nii	100f			size = 0.0, weight = 0.0		HONGJA^KIM [BASAL-NC] BASAL-NC BASAL-NC |> NORMALIZED to SPECT [:0]	20150131_082546.371	ffa0ffff	Rectus_l_o	0.5	12.1422	2.35804	6.816	10345.1	82.7609	15.9402	15.8657
C:/Users/In Kook Chun/SkyDrive/My Reseach/Research_Clinical/Rest Perfusion SPECT in TGA/Rest Perfusion SPECT with Tc-99m ECD/001_Normalized/100f.nii	100f			size = 0.0, weight = 0.0		HONGJA^KIM [BASAL-NC] BASAL-NC BASAL-NC |> NORMALIZED to SPECT [:0]	20150131_082546.371	ffa0ffff	Rectus_r_o	0.5	11.2602	2.34586	5.96	8388.83	67.1107	15.2051	15.0464
C:/Users/In Kook Chun/SkyDrive/My Reseach/Research_Clinical/Rest Perfusion SPECT in TGA/Rest Perfusion SPECT with Tc-99m ECD/001_Normalized/100f.nii	100f			size = 0.0, weight = 0.0		HONGJA^KIM [BASAL-NC] BASAL-NC BASAL-NC |> NORMALIZED to SPECT [:0]	20150131_082546.371	ff8fafff	Insula_l_o	0.5	11.3793	1.91669	14.864	21142.7	169.142	18.3826	18.2076
C:/Users/In Kook Chun/SkyDrive/My Reseach/Research_Clinical/Rest Perfusion SPECT in TGA/Rest Perfusion SPECT with Tc-99m ECD/001_Normalized/100f.nii	100f			size = 0.0, weight = 0.0		HONGJA^KIM [BASAL-NC] BASAL-NC BASAL-NC |> NORMALIZED to SPECT [:0]	20150131_082546.371	ff8fafff	Insula_r_o	0.5	12.041	2.53711	14.16	21312.5	170.5	17.1399	17.0219
C:/Users/In Kook Chun/SkyDrive/My Reseach/Research_Clinical/Rest Perfusion SPECT in TGA/Rest Perfusion SPECT with Tc-99m ECD/001_Normalized/100f.nii	100f			size = 0.0, weight = 0.0		HONGJA^KIM [BASAL-NC] BASAL-NC BASAL-NC |> NORMALIZED to SPECT [:0]	20150131_082546.371	ffb2a2c7	Cingulum_Ant_l_o	0.5	10.5706	2.89055	11.2	14798.8	118.391	17.4418	17.1679
C:/Users/In Kook Chun/SkyDrive/My Reseach/Research_Clinical/Rest Perfusion SPECT in TGA/Rest Perfusion SPECT with Tc-99m ECD/001_Normalized/100f.nii	100f			size = 0.0, weight = 0.0		HONGJA^KIM [BASAL-NC] BASAL-NC BASAL-NC |> NORMALIZED to SPECT [:0]	20150131_082546.371	ffb2a2c7	Cingulum_Ant_r_o	0.5	10.0561	2.73365	10.504	13203.7	105.629	16.915	16.6853
C:/Users/In Kook Chun/SkyDrive/My Reseach/Research_Clinical/Rest Perfusion SPECT in TGA/Rest Perfusion SPECT with Tc-99m ECD/001_Normalized/100f.nii	100f			size = 0.0, weight = 0.0		HONGJA^KIM [BASAL-NC] BASAL-NC BASAL-NC |> NORMALIZED to SPECT [:0]	20150131_082546.371	ff8fafff	Cingulum_Mid_l_o	0.5	11.7099	2.1139	15.528	22729	181.832	16.3914	16.145
C:/Users/In Kook Chun/SkyDrive/My Reseach/Research_Clinical/Rest Perfusion SPECT in TGA/Rest Perfusion SPECT with Tc-99m ECD/001_Normalized/100f.nii	100f			size = 0.0, weight = 0.0		HONGJA^KIM [BASAL-NC] BASAL-NC BASAL-NC |> NORMALIZED to SPECT [:0]	20150131_082546.371	ff8fafff	Cingulum_Mid_r_o	0.5	11.622	2.56315	17.624	25603.3	204.826	18.9998	18.7413
C:/Users/In Kook Chun/SkyDrive/My Reseach/Research_Clinical/Rest Perfusion SPECT in TGA/Rest Perfusion SPECT with Tc-99m ECD/001_Normalized/100f.nii	100f			size = 0.0, weight = 0.0		HONGJA^KIM [BASAL-NC] BASAL-NC BASAL-NC |> NORMALIZED to SPECT [:0]	20150131_082546.371	ff5f497a	Cingulum_Post_l_o	0.5	10.4583	2.61718	3.704	4842.19	38.7375	16.0761	15.8397
C:/Users/In Kook Chun/SkyDrive/My Reseach/Research_Clinical/Rest Perfusion SPECT in TGA/Rest Perfusion SPECT with Tc-99m ECD/001_Normalized/100f.nii	100f			size = 0.0, weight = 0.0		HONGJA^KIM [BASAL-NC] BASAL-NC BASAL-NC |> NORMALIZED to SPECT [:0]	20150131_082546.371	ff5f497a	Cingulum_Post_r_o	0.5	8.54544	4.56256	2.68	2862.72	22.9018	17.7206	17.4841
C:/Users/In Kook Chun/SkyDrive/My Reseach/Research_Clinical/Rest Perfusion SPECT in TGA/Rest Perfusion SPECT with Tc-99m ECD/001_Normalized/100f.nii	100f			size = 0.0, weight = 0.0		HONGJA^KIM [BASAL-NC] BASAL-NC BASAL-NC |> NORMALIZED to SPECT [:0]	20150131_082546.371	ff3f6c19	Hippo_Parahippo_l_o	0.5	8.57977	1.83331	15.28	16387.4	131.099	15	14.9503
C:/Users/In Kook Chun/SkyDrive/My Reseach/Research_Clinical/Rest Perfusion SPECT in TGA/Rest Perfusion SPECT with Tc-99m ECD/001_Normalized/100f.nii	100f			size = 0.0, weight = 0.0		HONGJA^KIM [BASAL-NC] BASAL-NC BASAL-NC |> NORMALIZED to SPECT [:0]	20150131_082546.371	ff3f6c19	Hippo_Parahippo_r_o	0.5	8.89828	1.77481	16.624	18490.6	147.925	13.9887	13.9239
C:/Users/In Kook Chun/SkyDrive/My Reseach/Research_Clinical/Rest Perfusion SPECT in TGA/Rest Perfusion SPECT with Tc-99m ECD/001_Normalized/100f.nii	100f			size = 0.0, weight = 0.0		HONGJA^KIM [BASAL-NC] BASAL-NC BASAL-NC |> NORMALIZED to SPECT [:0]	20150131_082546.371	ffdede07	Amygdala_l_o	0.5	9.82779	1.15678	1.76	2162.11	17.2969	11.9718	11.6674
C:/Users/In Kook Chun/SkyDrive/My Reseach/Research_Clinical/Rest Perfusion SPECT in TGA/Rest Perfusion SPECT with Tc-99m ECD/001_Normalized/100f.nii	100f			size = 0.0, weight = 0.0		HONGJA^KIM [BASAL-NC] BASAL-NC BASAL-NC |> NORMALIZED to SPECT [:0]	20150131_082546.371	ffdede07	Amygdala_r_o	0.5	7.97651	1.09858	1.984	1978.17	15.8254	10.4343	10.2542
C:/Users/In Kook Chun/SkyDrive/My Reseach/Research_Clinical/Rest Perfusion SPECT in TGA/Rest Perfusion SPECT with Tc-99m ECD/001_Normalized/100f.nii	100f			size = 0.0, weight = 0.0		HONGJA^KIM [BASAL-NC] BASAL-NC BASAL-NC |> NORMALIZED to SPECT [:0]	20150131_082546.371	ffc27c3b	Calcarine_l_o	0.5	14.5435	3.81605	18.064	32839.2	262.714	21	21
C:/Users/In Kook Chun/SkyDrive/My Reseach/Research_Clinical/Rest Perfusion SPECT in TGA/Rest Perfusion SPECT with Tc-99m ECD/001_Normalized/100f.nii	100f			size = 0.0, weight = 0.0		HONGJA^KIM [BASAL-NC] BASAL-NC BASAL-NC |> NORMALIZED to SPECT [:0]	20150131_082546.371	ffc27c3b	Calcarine_r_o	0.5	13.684	2.76401	14.888	25465.9	203.727	19.8701	19.7942
C:/Users/In Kook Chun/SkyDrive/My Reseach/Research_Clinical/Rest Perfusion SPECT in TGA/Rest Perfusion SPECT with Tc-99m ECD/001_Normalized/100f.nii	100f			size = 0.0, weight = 0.0		HONGJA^KIM [BASAL-NC] BASAL-NC BASAL-NC |> NORMALIZED to SPECT [:0]	20150131_082546.371	fffcbf06	Cuneus_l_o	0.5	13.7386	3.30986	12.208	20965.1	167.721	19.608	19.2472
C:/Users/In Kook Chun/SkyDrive/My Reseach/Research_Clinical/Rest Perfusion SPECT in TGA/Rest Perfusion SPECT with Tc-99m ECD/001_Normalized/100f.nii	100f			size = 0.0, weight = 0.0		HONGJA^KIM [BASAL-NC] BASAL-NC BASAL-NC |> NORMALIZED to SPECT [:0]	20150131_082546.371	fffcbf06	Cuneus_r_o	0.5	13.0418	2.48004	11.392	18571.5	148.572	18.9684	18.5445
C:/Users/In Kook Chun/SkyDrive/My Reseach/Research_Clinical/Rest Perfusion SPECT in TGA/Rest Perfusion SPECT with Tc-99m ECD/001_Normalized/100f.nii	100f			size = 0.0, weight = 0.0		HONGJA^KIM [BASAL-NC] BASAL-NC BASAL-NC |> NORMALIZED to SPECT [:0]	20150131_082546.371	ffff8200	Lingual_l_o	0.5	12.96	2.98177	16.76	27151.3	217.21	20.0002	19.9918
C:/Users/In Kook Chun/SkyDrive/My Reseach/Research_Clinical/Rest Perfusion SPECT in TGA/Rest Perfusion SPECT with Tc-99m ECD/001_Normalized/100f.nii	100f			size = 0.0, weight = 0.0		HONGJA^KIM [BASAL-NC] BASAL-NC BASAL-NC |> NORMALIZED to SPECT [:0]	20150131_082546.371	ffff8200	Lingual_r_o	0.5	12.7146	3.04205	18.4	29243.5	233.948	18.4057	18.1889
C:/Users/In Kook Chun/SkyDrive/My Reseach/Research_Clinical/Rest Perfusion SPECT in TGA/Rest Perfusion SPECT with Tc-99m ECD/001_Normalized/100f.nii	100f			size = 0.0, weight = 0.0		HONGJA^KIM [BASAL-NC] BASAL-NC BASAL-NC |> NORMALIZED to SPECT [:0]	20150131_082546.371	ffff0000	Occipital_l_o	0.5	11.6811	3.24062	44.616	65145.3	521.163	18.6588	18.5436
C:/Users/In Kook Chun/SkyDrive/My Reseach/Research_Clinical/Rest Perfusion SPECT in TGA/Rest Perfusion SPECT with Tc-99m ECD/001_Normalized/100f.nii	100f			size = 0.0, weight = 0.0		HONGJA^KIM [BASAL-NC] BASAL-NC BASAL-NC |> NORMALIZED to SPECT [:0]	20150131_082546.371	ffff0000	Occipital_r_o	0.5	10.7455	3.33661	36	48355	386.84	18.9101	18.7752
C:/Users/In Kook Chun/SkyDrive/My Reseach/Research_Clinical/Rest Perfusion SPECT in TGA/Rest Perfusion SPECT with Tc-99m ECD/001_Normalized/100f.nii	100f			size = 0.0, weight = 0.0		HONGJA^KIM [BASAL-NC] BASAL-NC BASAL-NC |> NORMALIZED to SPECT [:0]	20150131_082546.371	ffeef98e	Fusiform_l_o	0.5	11.4994	2.43951	18.48	26563.6	212.509	19.783	19.598
C:/Users/In Kook Chun/SkyDrive/My Reseach/Research_Clinical/Rest Perfusion SPECT in TGA/Rest Perfusion SPECT with Tc-99m ECD/001_Normalized/100f.nii	100f			size = 0.0, weight = 0.0		HONGJA^KIM [BASAL-NC] BASAL-NC BASAL-NC |> NORMALIZED to SPECT [:0]	20150131_082546.371	ffeef98e	Fusiform_r_o	0.5	10.9972	2.68192	20.144	27691	221.528	18	17.7157
C:/Users/In Kook Chun/SkyDrive/My Reseach/Research_Clinical/Rest Perfusion SPECT in TGA/Rest Perfusion SPECT with Tc-99m ECD/001_Normalized/100f.nii	100f			size = 0.0, weight = 0.0		HONGJA^KIM [BASAL-NC] BASAL-NC BASAL-NC |> NORMALIZED to SPECT [:0]	20150131_082546.371	ffcc00fb	Postcentral_l_o	0.5	11.4463	2.89007	31.136	44549	356.392	16.9771	16.7442
C:/Users/In Kook Chun/SkyDrive/My Reseach/Research_Clinical/Rest Perfusion SPECT in TGA/Rest Perfusion SPECT with Tc-99m ECD/001_Normalized/100f.nii	100f			size = 0.0, weight = 0.0		HONGJA^KIM [BASAL-NC] BASAL-NC BASAL-NC |> NORMALIZED to SPECT [:0]	20150131_082546.371	ffcc00fb	Postcentral_r_o	0.5	10.8171	3.19811	30.584	41353.7	330.83	17.4552	17.0694
C:/Users/In Kook Chun/SkyDrive/My Reseach/Research_Clinical/Rest Perfusion SPECT in TGA/Rest Perfusion SPECT with Tc-99m ECD/001_Normalized/100f.nii	100f			size = 0.0, weight = 0.0		HONGJA^KIM [BASAL-NC] BASAL-NC BASAL-NC |> NORMALIZED to SPECT [:0]	20150131_082546.371	ffbe72bf	SupraMarginal_l_o	0.5	11.809	2.60044	10.048	14832.1	118.657	18.2057	17.7363
C:/Users/In Kook Chun/SkyDrive/My Reseach/Research_Clinical/Rest Perfusion SPECT in TGA/Rest Perfusion SPECT with Tc-99m ECD/001_Normalized/100f.nii	100f			size = 0.0, weight = 0.0		HONGJA^KIM [BASAL-NC] BASAL-NC BASAL-NC |> NORMALIZED to SPECT [:0]	20150131_082546.371	ffbe72bf	SupraMarginal_r_o	0.5	11.2997	3.45654	15.792	22305.7	178.445	18	17.915
C:/Users/In Kook Chun/SkyDrive/My Reseach/Research_Clinical/Rest Perfusion SPECT in TGA/Rest Perfusion SPECT with Tc-99m ECD/001_Normalized/100f.nii	100f			size = 0.0, weight = 0.0		HONGJA^KIM [BASAL-NC] BASAL-NC BASAL-NC |> NORMALIZED to SPECT [:0]	20150131_082546.371	ffed6dc5	Angular_l_o	0.5	13.0274	3.46239	9.384	15281.2	122.249	20.0002	19.9991
C:/Users/In Kook Chun/SkyDrive/My Reseach/Research_Clinical/Rest Perfusion SPECT in TGA/Rest Perfusion SPECT with Tc-99m ECD/001_Normalized/100f.nii	100f			size = 0.0, weight = 0.0		HONGJA^KIM [BASAL-NC] BASAL-NC BASAL-NC |> NORMALIZED to SPECT [:0]	20150131_082546.371	ffed6dc5	Angular_r_o	0.5	11.864	3.63734	14.016	20785.8	166.286	19.0466	18.9527
C:/Users/In Kook Chun/SkyDrive/My Reseach/Research_Clinical/Rest Perfusion SPECT in TGA/Rest Perfusion SPECT with Tc-99m ECD/001_Normalized/100f.nii	100f			size = 0.0, weight = 0.0		HONGJA^KIM [BASAL-NC] BASAL-NC BASAL-NC |> NORMALIZED to SPECT [:0]	20150131_082546.371	ffba67f2	Precuneus_l_o	0.5	12.5268	2.54654	28.224	44194.7	353.558	17.9756	17.8212
C:/Users/In Kook Chun/SkyDrive/My Reseach/Research_Clinical/Rest Perfusion SPECT in TGA/Rest Perfusion SPECT with Tc-99m ECD/001_Normalized/100f.nii	100f			size = 0.0, weight = 0.0		HONGJA^KIM [BASAL-NC] BASAL-NC BASAL-NC |> NORMALIZED to SPECT [:0]	20150131_082546.371	ffba67f2	Precuneus_r_o	0.5	12.5022	3.12442	26.12	40819.7	326.558	18.9754	18.8293
C:/Users/In Kook Chun/SkyDrive/My Reseach/Research_Clinical/Rest Perfusion SPECT in TGA/Rest Perfusion SPECT with Tc-99m ECD/001_Normalized/100f.nii	100f			size = 0.0, weight = 0.0		HONGJA^KIM [BASAL-NC] BASAL-NC BASAL-NC |> NORMALIZED to SPECT [:0]	20150131_082546.371	ffbeb4ff	Paracentral_Lobule_l_o	0.5	12.2083	2.16461	10.792	16469	131.752	16.4119	16.1687
C:/Users/In Kook Chun/SkyDrive/My Reseach/Research_Clinical/Rest Perfusion SPECT in TGA/Rest Perfusion SPECT with Tc-99m ECD/001_Normalized/100f.nii	100f			size = 0.0, weight = 0.0		HONGJA^KIM [BASAL-NC] BASAL-NC BASAL-NC |> NORMALIZED to SPECT [:0]	20150131_082546.371	ffbeb4ff	Paracentral_Lobule_r_o	0.5	12.0358	1.85558	6.688	10062	80.4957	15.9242	15.6522
C:/Users/In Kook Chun/SkyDrive/My Reseach/Research_Clinical/Rest Perfusion SPECT in TGA/Rest Perfusion SPECT with Tc-99m ECD/001_Normalized/100f.nii	100f			size = 0.0, weight = 0.0		HONGJA^KIM [BASAL-NC] BASAL-NC BASAL-NC |> NORMALIZED to SPECT [:0]	20150131_082546.371	ffff0000	Caudate_l_o	0.5	9.09289	2.40589	7.696	8747.36	69.9789	15	14.9731
C:/Users/In Kook Chun/SkyDrive/My Reseach/Research_Clinical/Rest Perfusion SPECT in TGA/Rest Perfusion SPECT with Tc-99m ECD/001_Normalized/100f.nii	100f			size = 0.0, weight = 0.0		HONGJA^KIM [BASAL-NC] BASAL-NC BASAL-NC |> NORMALIZED to SPECT [:0]	20150131_082546.371	ffff0000	Caudate_r_o	0.5	8.68194	1.92474	7.952	8629.85	69.0388	13.9361	13.4935
C:/Users/In Kook Chun/SkyDrive/My Reseach/Research_Clinical/Rest Perfusion SPECT in TGA/Rest Perfusion SPECT with Tc-99m ECD/001_Normalized/100f.nii	100f			size = 0.0, weight = 0.0		HONGJA^KIM [BASAL-NC] BASAL-NC BASAL-NC |> NORMALIZED to SPECT [:0]	20150131_082546.371	ff9900ff	Putamen_l_o	0.5	11.8712	1.52068	8.072	11978.1	95.8247	15	14.9892
C:/Users/In Kook Chun/SkyDrive/My Reseach/Research_Clinical/Rest Perfusion SPECT in TGA/Rest Perfusion SPECT with Tc-99m ECD/001_Normalized/100f.nii	100f			size = 0.0, weight = 0.0		HONGJA^KIM [BASAL-NC] BASAL-NC BASAL-NC |> NORMALIZED to SPECT [:0]	20150131_082546.371	ff9900ff	Putamen_r_o	0.5	10.8428	1.60107	8.512	11536.8	92.2942	14.8263	14.6059
C:/Users/In Kook Chun/SkyDrive/My Reseach/Research_Clinical/Rest Perfusion SPECT in TGA/Rest Perfusion SPECT with Tc-99m ECD/001_Normalized/100f.nii	100f			size = 0.0, weight = 0.0		HONGJA^KIM [BASAL-NC] BASAL-NC BASAL-NC |> NORMALIZED to SPECT [:0]	20150131_082546.371	ffffcc00	Pallidum_l_o	0.5	9.79133	1.62666	2.344	2868.86	22.9509	13.6234	13.1841
C:/Users/In Kook Chun/SkyDrive/My Reseach/Research_Clinical/Rest Perfusion SPECT in TGA/Rest Perfusion SPECT with Tc-99m ECD/001_Normalized/100f.nii	100f			size = 0.0, weight = 0.0		HONGJA^KIM [BASAL-NC] BASAL-NC BASAL-NC |> NORMALIZED to SPECT [:0]	20150131_082546.371	ffffcc00	Pallidum_r_o	0.5	11.337	1.84402	2.24	3174.36	25.3948	14.0002	14.0002
C:/Users/In Kook Chun/SkyDrive/My Reseach/Research_Clinical/Rest Perfusion SPECT in TGA/Rest Perfusion SPECT with Tc-99m ECD/001_Normalized/100f.nii	100f			size = 0.0, weight = 0.0		HONGJA^KIM [BASAL-NC] BASAL-NC BASAL-NC |> NORMALIZED to SPECT [:0]	20150131_082546.371	ff00ff00	Thalamus_l_o	0.5	9.9858	1.77917	8.8	10984.4	87.8751	14.5277	14.2091
C:/Users/In Kook Chun/SkyDrive/My Reseach/Research_Clinical/Rest Perfusion SPECT in TGA/Rest Perfusion SPECT with Tc-99m ECD/001_Normalized/100f.nii	100f			size = 0.0, weight = 0.0		HONGJA^KIM [BASAL-NC] BASAL-NC BASAL-NC |> NORMALIZED to SPECT [:0]	20150131_082546.371	ff00ff00	Thalamus_r_o	0.5	11.0948	1.94127	8.456	11727.2	93.8177	15.6409	15.5025
C:/Users/In Kook Chun/SkyDrive/My Reseach/Research_Clinical/Rest Perfusion SPECT in TGA/Rest Perfusion SPECT with Tc-99m ECD/001_Normalized/100f.nii	100f			size = 0.0, weight = 0.0		HONGJA^KIM [BASAL-NC] BASAL-NC BASAL-NC |> NORMALIZED to SPECT [:0]	20150131_082546.371	ffb2e389	Heschl_l_o	0.5	13.3947	2.13851	1.8	3013.8	24.1104	17.6501	17.545
C:/Users/In Kook Chun/SkyDrive/My Reseach/Research_Clinical/Rest Perfusion SPECT in TGA/Rest Perfusion SPECT with Tc-99m ECD/001_Normalized/100f.nii	100f			size = 0.0, weight = 0.0		HONGJA^KIM [BASAL-NC] BASAL-NC BASAL-NC |> NORMALIZED to SPECT [:0]	20150131_082546.371	ffb2e389	Heschl_r_o	0.5	14.5816	2.85115	1.992	3630.81	29.0465	20.5482	20.2595
C:/Users/In Kook Chun/SkyDrive/My Reseach/Research_Clinical/Rest Perfusion SPECT in TGA/Rest Perfusion SPECT with Tc-99m ECD/001_Normalized/100f.nii	100f			size = 0.0, weight = 0.0		HONGJA^KIM [BASAL-NC] BASAL-NC BASAL-NC |> NORMALIZED to SPECT [:0]	20150131_082546.371	ff8834c6	Parietal_l_o	0.5	11.6597	3.3334	36.096	52608.6	420.869	20.0002	19.9523
C:/Users/In Kook Chun/SkyDrive/My Reseach/Research_Clinical/Rest Perfusion SPECT in TGA/Rest Perfusion SPECT with Tc-99m ECD/001_Normalized/100f.nii	100f			size = 0.0, weight = 0.0		HONGJA^KIM [BASAL-NC] BASAL-NC BASAL-NC |> NORMALIZED to SPECT [:0]	20150131_082546.371	ff8834c6	Parietal_r_o	0.5	10.2425	4.25851	28.536	36535	292.28	19.5356	19.3325
C:/Users/In Kook Chun/SkyDrive/My Reseach/Research_Clinical/Rest Perfusion SPECT in TGA/Rest Perfusion SPECT with Tc-99m ECD/001_Normalized/100f.nii	100f			size = 0.0, weight = 0.0		HONGJA^KIM [BASAL-NC] BASAL-NC BASAL-NC |> NORMALIZED to SPECT [:0]	20150131_082546.371	ff6cfaae	Temporal_l_o	0.5	11.2027	2.94955	99.824	139788	1118.3	19.6176	19.4511
C:/Users/In Kook Chun/SkyDrive/My Reseach/Research_Clinical/Rest Perfusion SPECT in TGA/Rest Perfusion SPECT with Tc-99m ECD/001_Normalized/100f.nii	100f			size = 0.0, weight = 0.0		HONGJA^KIM [BASAL-NC] BASAL-NC BASAL-NC |> NORMALIZED to SPECT [:0]	20150131_082546.371	ff6cfaae	Temporal_r_o	0.5	10.8682	3.30398	109.056	148156	1185.25	20.1572	19.8992
C:/Users/In Kook Chun/SkyDrive/My Reseach/Research_Clinical/Rest Perfusion SPECT in TGA/Rest Perfusion SPECT with Tc-99m ECD/001_Normalized/100f.nii	100f			size = 0.0, weight = 0.0		HONGJA^KIM [BASAL-NC] BASAL-NC BASAL-NC |> NORMALIZED to SPECT [:0]	20150131_082546.371	ff974806	Vermis_o	0.5	13.0565	3.17987	16.32	26635.2	213.081	18	17.8827
C:/Users/In Kook Chun/SkyDrive/My Reseach/Research_Clinical/Rest Perfusion SPECT in TGA/Rest Perfusion SPECT with Tc-99m ECD/001_Normalized/100f.nii	100f			size = 0.0, weight = 0.0		HONGJA^KIM [BASAL-NC] BASAL-NC BASAL-NC |> NORMALIZED to SPECT [:0]	20150131_082546.371	ffdbeef3	Cerebellum_Crus_l_o	0.5	12.6211	3.85437	35.976	56756.9	454.055	20.4354	20.2541
C:/Users/In Kook Chun/SkyDrive/My Reseach/Research_Clinical/Rest Perfusion SPECT in TGA/Rest Perfusion SPECT with Tc-99m ECD/001_Normalized/100f.nii	100f			size = 0.0, weight = 0.0		HONGJA^KIM [BASAL-NC] BASAL-NC BASAL-NC |> NORMALIZED to SPECT [:0]	20150131_082546.371	ffdbeef3	Cerebellum_Crus_r_o	0.5	11.5032	4.46548	38.12	54812.9	438.503	19.0004	18.9999
C:/Users/In Kook Chun/SkyDrive/My Reseach/Research_Clinical/Rest Perfusion SPECT in TGA/Rest Perfusion SPECT with Tc-99m ECD/001_Normalized/100f.nii	100f			size = 0.0, weight = 0.0		HONGJA^KIM [BASAL-NC] BASAL-NC BASAL-NC |> NORMALIZED to SPECT [:0]	20150131_082546.371	fffaef05	Cerebellum_l_o	0.5	12.6709	3.17385	51.52	81600.7	652.806	19.7483	19.2784
C:/Users/In Kook Chun/SkyDrive/My Reseach/Research_Clinical/Rest Perfusion SPECT in TGA/Rest Perfusion SPECT with Tc-99m ECD/001_Normalized/100f.nii	100f			size = 0.0, weight = 0.0		HONGJA^KIM [BASAL-NC] BASAL-NC BASAL-NC |> NORMALIZED to SPECT [:0]	20150131_082546.371	fffaef05	Cerebellum_r_o	0.5	13.0603	3.34773	53.384	87151.1	697.209	20.0002	20.0002
# PMOD_VOI_STATISTICS
# FORMAT[UNI]
# DATE_TIME[2015.01.31_08:31:28]
# VERSION[3.603]
# AXIS[Experiment][VOI][TAC][]
# VOXEL_FRACTION_MODE[1]
# DATA
// Component [string]	File [string]	PatientName [string]	PatientID [string]	PatientInfo [string]	StudyDescription [string]	SeriesDescription [string]	StudyDate [date_time]	Color [0xARGB]	VoiName(Region) [string]	Time [seconds]	Averaged [1/1]	Sd [1/1]	Volume [ccm]	Total(SUM) [1/1]	Total(AVR*VOL) [(1/1)*(ccm)]	Max [1/1]	HotAveraged(5) [1/1]
C:/Users/In Kook Chun/SkyDrive/My Reseach/Research_Clinical/Rest Perfusion SPECT in TGA/Rest Perfusion SPECT with Tc-99m ECD/001_Normalized/101_basal_normalized.nii	101			size = 0.0, weight = 0.0		AN_NM_20121018212955 [BASAL-NC] BASAL-NC BASAL-NC |> NORMALIZED to SPECT [:0]	20150131_082546.541	ff6400ff	Precentral_l_o	0.5	24.6601	6.45029	28.208	86951.4	695.611	37.0386	36.8405
C:/Users/In Kook Chun/SkyDrive/My Reseach/Research_Clinical/Rest Perfusion SPECT in TGA/Rest Perfusion SPECT with Tc-99m ECD/001_Normalized/101_basal_normalized.nii	101			size = 0.0, weight = 0.0		AN_NM_20121018212955 [BASAL-NC] BASAL-NC BASAL-NC |> NORMALIZED to SPECT [:0]	20150131_082546.541	ff6400ff	Precentral_r_o	0.5	25.3406	6.31432	27.048	85676.5	685.412	37.2217	37.0357
C:/Users/In Kook Chun/SkyDrive/My Reseach/Research_Clinical/Rest Perfusion SPECT in TGA/Rest Perfusion SPECT with Tc-99m ECD/001_Normalized/101_basal_normalized.nii	101			size = 0.0, weight = 0.0		AN_NM_20121018212955 [BASAL-NC] BASAL-NC BASAL-NC |> NORMALIZED to SPECT [:0]	20150131_082546.541	ff5dbcff	Rolandic_Oper_l_o	0.5	24.3912	5.32153	7.92	24147.3	193.179	36.9705	36.4738
C:/Users/In Kook Chun/SkyDrive/My Reseach/Research_Clinical/Rest Perfusion SPECT in TGA/Rest Perfusion SPECT with Tc-99m ECD/001_Normalized/101_basal_normalized.nii	101			size = 0.0, weight = 0.0		AN_NM_20121018212955 [BASAL-NC] BASAL-NC BASAL-NC |> NORMALIZED to SPECT [:0]	20150131_082546.541	ff5dbcff	Rolandic_Oper_r_o	0.5	25.7032	4.45785	10.648	34211	273.688	37.2351	36.8587
C:/Users/In Kook Chun/SkyDrive/My Reseach/Research_Clinical/Rest Perfusion SPECT in TGA/Rest Perfusion SPECT with Tc-99m ECD/001_Normalized/101_basal_normalized.nii	101			size = 0.0, weight = 0.0		AN_NM_20121018212955 [BASAL-NC] BASAL-NC BASAL-NC |> NORMALIZED to SPECT [:0]	20150131_082546.541	ff0072ff	Supp_Motor_Area_l_o	0.5	24.8309	5.1789	17.176	53312	426.496	34.9388	34.7701
C:/Users/In Kook Chun/SkyDrive/My Reseach/Research_Clinical/Rest Perfusion SPECT in TGA/Rest Perfusion SPECT with Tc-99m ECD/001_Normalized/101_basal_normalized.nii	101			size = 0.0, weight = 0.0		AN_NM_20121018212955 [BASAL-NC] BASAL-NC BASAL-NC |> NORMALIZED to SPECT [:0]	20150131_082546.541	ff0072ff	Supp_Motor_Area_r_o	0.5	26.1993	4.95722	18.968	62118.4	496.947	34.7597	34.6084
C:/Users/In Kook Chun/SkyDrive/My Reseach/Research_Clinical/Rest Perfusion SPECT in TGA/Rest Perfusion SPECT with Tc-99m ECD/001_Normalized/101_basal_normalized.nii	101			size = 0.0, weight = 0.0		AN_NM_20121018212955 [BASAL-NC] BASAL-NC BASAL-NC |> NORMALIZED to SPECT [:0]	20150131_082546.541	ff6464ff	Olfactory_l_o	0.5	18.9284	2.37277	2.24	5299.95	42.3996	22.2384	22.1384
C:/Users/In Kook Chun/SkyDrive/My Reseach/Research_Clinical/Rest Perfusion SPECT in TGA/Rest Perfusion SPECT with Tc-99m ECD/001_Normalized/101_basal_normalized.nii	101			size = 0.0, weight = 0.0		AN_NM_20121018212955 [BASAL-NC] BASAL-NC BASAL-NC |> NORMALIZED to SPECT [:0]	20150131_082546.541	ff6464ff	Olfactory_r_o	0.5	18.9305	3.68017	2.312	5470.9	43.7672	26.0317	25.4382
C:/Users/In Kook Chun/SkyDrive/My Reseach/Research_Clinical/Rest Perfusion SPECT in TGA/Rest Perfusion SPECT with Tc-99m ECD/001_Normalized/101_basal_normalized.nii	101			size = 0.0, weight = 0.0		AN_NM_20121018212955 [BASAL-NC] BASAL-NC BASAL-NC |> NORMALIZED to SPECT [:0]	20150131_082546.541	ff0000ff	Frontal_Sup_l_o	0.5	23.6677	6.33854	60.432	178786	1430.29	37.2231	37.1081
C:/Users/In Kook Chun/SkyDrive/My Reseach/Research_Clinical/Rest Perfusion SPECT in TGA/Rest Perfusion SPECT with Tc-99m ECD/001_Normalized/101_basal_normalized.nii	101			size = 0.0, weight = 0.0		AN_NM_20121018212955 [BASAL-NC] BASAL-NC BASAL-NC |> NORMALIZED to SPECT [:0]	20150131_082546.541	ff0000ff	Frontal_Sup_r_o	0.5	24.3416	5.98711	57.496	174943	1399.54	39.1197	38.5455
C:/Users/In Kook Chun/SkyDrive/My Reseach/Research_Clinical/Rest Perfusion SPECT in TGA/Rest Perfusion SPECT with Tc-99m ECD/001_Normalized/101_basal_normalized.nii	101			size = 0.0, weight = 0.0		AN_NM_20121018212955 [BASAL-NC] BASAL-NC BASAL-NC |> NORMALIZED to SPECT [:0]	20150131_082546.541	ff1ca7ff	Frontal_Mid_l_o	0.5	25.5352	6.1017	51.76	165213	1321.7	39.5889	39.0117
C:/Users/In Kook Chun/SkyDrive/My Reseach/Research_Clinical/Rest Perfusion SPECT in TGA/Rest Perfusion SPECT with Tc-99m ECD/001_Normalized/101_basal_normalized.nii	101			size = 0.0, weight = 0.0		AN_NM_20121018212955 [BASAL-NC] BASAL-NC BASAL-NC |> NORMALIZED to SPECT [:0]	20150131_082546.541	ff1ca7ff	Frontal_Mid_r_o	0.5	25.5291	6.16537	55.8	178066	1424.53	39.0716	38.584
C:/Users/In Kook Chun/SkyDrive/My Reseach/Research_Clinical/Rest Perfusion SPECT in TGA/Rest Perfusion SPECT with Tc-99m ECD/001_Normalized/101_basal_normalized.nii	101			size = 0.0, weight = 0.0		AN_NM_20121018212955 [BASAL-NC] BASAL-NC BASAL-NC |> NORMALIZED to SPECT [:0]	20150131_082546.541	ff1cf7ff	Frontal_Inf_l_o	0.5	23.4291	5.41552	42.056	123167	985.336	36.9771	36.7414
C:/Users/In Kook Chun/SkyDrive/My Reseach/Research_Clinical/Rest Perfusion SPECT in TGA/Rest Perfusion SPECT with Tc-99m ECD/001_Normalized/101_basal_normalized.nii	101			size = 0.0, weight = 0.0		AN_NM_20121018212955 [BASAL-NC] BASAL-NC BASAL-NC |> NORMALIZED to SPECT [:0]	20150131_082546.541	ff1cf7ff	Frontal_Inf_r_o	0.5	23.4568	6.84772	42.056	123312	986.498	38.9927	38.8438
C:/Users/In Kook Chun/SkyDrive/My Reseach/Research_Clinical/Rest Perfusion SPECT in TGA/Rest Perfusion SPECT with Tc-99m ECD/001_Normalized/101_basal_normalized.nii	101			size = 0.0, weight = 0.0		AN_NM_20121018212955 [BASAL-NC] BASAL-NC BASAL-NC |> NORMALIZED to SPECT [:0]	20150131_082546.541	ffa0ffff	Rectus_l_o	0.5	23.7148	5.03477	6.816	20205	161.64	36.2353	35.9461
C:/Users/In Kook Chun/SkyDrive/My Reseach/Research_Clinical/Rest Perfusion SPECT in TGA/Rest Perfusion SPECT with Tc-99m ECD/001_Normalized/101_basal_normalized.nii	101			size = 0.0, weight = 0.0		AN_NM_20121018212955 [BASAL-NC] BASAL-NC BASAL-NC |> NORMALIZED to SPECT [:0]	20150131_082546.541	ffa0ffff	Rectus_r_o	0.5	24.472	4.01366	5.96	18231.6	145.853	35.4842	35.269
C:/Users/In Kook Chun/SkyDrive/My Reseach/Research_Clinical/Rest Perfusion SPECT in TGA/Rest Perfusion SPECT with Tc-99m ECD/001_Normalized/101_basal_normalized.nii	101			size = 0.0, weight = 0.0		AN_NM_20121018212955 [BASAL-NC] BASAL-NC BASAL-NC |> NORMALIZED to SPECT [:0]	20150131_082546.541	ff8fafff	Insula_l_o	0.5	20.426	4.22893	14.864	37951.5	303.612	31.5439	30.663
C:/Users/In Kook Chun/SkyDrive/My Reseach/Research_Clinical/Rest Perfusion SPECT in TGA/Rest Perfusion SPECT with Tc-99m ECD/001_Normalized/101_basal_normalized.nii	101			size = 0.0, weight = 0.0		AN_NM_20121018212955 [BASAL-NC] BASAL-NC BASAL-NC |> NORMALIZED to SPECT [:0]	20150131_082546.541	ff8fafff	Insula_r_o	0.5	21.6942	4.18719	14.16	38398.7	307.19	32.3057	31.7705
C:/Users/In Kook Chun/SkyDrive/My Reseach/Research_Clinical/Rest Perfusion SPECT in TGA/Rest Perfusion SPECT with Tc-99m ECD/001_Normalized/101_basal_normalized.nii	101			size = 0.0, weight = 0.0		AN_NM_20121018212955 [BASAL-NC] BASAL-NC BASAL-NC |> NORMALIZED to SPECT [:0]	20150131_082546.541	ffb2a2c7	Cingulum_Ant_l_o	0.5	20.6421	5.44741	11.2	28899	231.192	32.5102	31.4511
C:/Users/In Kook Chun/SkyDrive/My Reseach/Research_Clinical/Rest Perfusion SPECT in TGA/Rest Perfusion SPECT with Tc-99m ECD/001_Normalized/101_basal_normalized.nii	101			size = 0.0, weight = 0.0		AN_NM_20121018212955 [BASAL-NC] BASAL-NC BASAL-NC |> NORMALIZED to SPECT [:0]	20150131_082546.541	ffb2a2c7	Cingulum_Ant_r_o	0.5	20.5416	6.24599	10.504	26971.1	215.769	30.9731	30.9263
C:/Users/In Kook Chun/SkyDrive/My Reseach/Research_Clinical/Rest Perfusion SPECT in TGA/Rest Perfusion SPECT with Tc-99m ECD/001_Normalized/101_basal_normalized.nii	101			size = 0.0, weight = 0.0		AN_NM_20121018212955 [BASAL-NC] BASAL-NC BASAL-NC |> NORMALIZED to SPECT [:0]	20150131_082546.541	ff8fafff	Cingulum_Mid_l_o	0.5	23.7251	5.0094	15.528	46050.4	368.404	32.6425	32.356
C:/Users/In Kook Chun/SkyDrive/My Reseach/Research_Clinical/Rest Perfusion SPECT in TGA/Rest Perfusion SPECT with Tc-99m ECD/001_Normalized/101_basal_normalized.nii	101			size = 0.0, weight = 0.0		AN_NM_20121018212955 [BASAL-NC] BASAL-NC BASAL-NC |> NORMALIZED to SPECT [:0]	20150131_082546.541	ff8fafff	Cingulum_Mid_r_o	0.5	24.1432	4.19865	17.624	53187.5	425.5	34.1355	33.2536
C:/Users/In Kook Chun/SkyDrive/My Reseach/Research_Clinical/Rest Perfusion SPECT in TGA/Rest Perfusion SPECT with Tc-99m ECD/001_Normalized/101_basal_normalized.nii	101			size = 0.0, weight = 0.0		AN_NM_20121018212955 [BASAL-NC] BASAL-NC BASAL-NC |> NORMALIZED to SPECT [:0]	20150131_082546.541	ff5f497a	Cingulum_Post_l_o	0.5	22.2427	8.19411	3.704	10298.4	82.3871	35.9279	35.5665
C:/Users/In Kook Chun/SkyDrive/My Reseach/Research_Clinical/Rest Perfusion SPECT in TGA/Rest Perfusion SPECT with Tc-99m ECD/001_Normalized/101_basal_normalized.nii	101			size = 0.0, weight = 0.0		AN_NM_20121018212955 [BASAL-NC] BASAL-NC BASAL-NC |> NORMALIZED to SPECT [:0]	20150131_082546.541	ff5f497a	Cingulum_Post_r_o	0.5	17.3162	6.31962	2.68	5800.93	46.4075	34.3775	33.1435
C:/Users/In Kook Chun/SkyDrive/My Reseach/Research_Clinical/Rest Perfusion SPECT in TGA/Rest Perfusion SPECT with Tc-99m ECD/001_Normalized/101_basal_normalized.nii	101			size = 0.0, weight = 0.0		AN_NM_20121018212955 [BASAL-NC] BASAL-NC BASAL-NC |> NORMALIZED to SPECT [:0]	20150131_082546.541	ff3f6c19	Hippo_Parahippo_l_o	0.5	16.6726	3.75786	15.28	31844.7	254.758	27.0462	26.7126
C:/Users/In Kook Chun/SkyDrive/My Reseach/Research_Clinical/Rest Perfusion SPECT in TGA/Rest Perfusion SPECT with Tc-99m ECD/001_Normalized/101_basal_normalized.nii	101			size = 0.0, weight = 0.0		AN_NM_20121018212955 [BASAL-NC] BASAL-NC BASAL-NC |> NORMALIZED to SPECT [:0]	20150131_082546.541	ff3f6c19	Hippo_Parahippo_r_o	0.5	15.9839	2.44685	16.624	33214.6	265.717	23.6606	23.3577
C:/Users/In Kook Chun/SkyDrive/My Reseach/Research_Clinical/Rest Perfusion SPECT in TGA/Rest Perfusion SPECT with Tc-99m ECD/001_Normalized/101_basal_normalized.nii	101			size = 0.0, weight = 0.0		AN_NM_20121018212955 [BASAL-NC] BASAL-NC BASAL-NC |> NORMALIZED to SPECT [:0]	20150131_082546.541	ffdede07	Amygdala_l_o	0.5	16.5661	1.49412	1.76	3644.53	29.1563	19.9715	19.9181
C:/Users/In Kook Chun/SkyDrive/My Reseach/Research_Clinical/Rest Perfusion SPECT in TGA/Rest Perfusion SPECT with Tc-99m ECD/001_Normalized/101_basal_normalized.nii	101			size = 0.0, weight = 0.0		AN_NM_20121018212955 [BASAL-NC] BASAL-NC BASAL-NC |> NORMALIZED to SPECT [:0]	20150131_082546.541	ffdede07	Amygdala_r_o	0.5	16.7679	2.49959	1.984	4158.43	33.2674	23.2596	22.4739
C:/Users/In Kook Chun/SkyDrive/My Reseach/Research_Clinical/Rest Perfusion SPECT in TGA/Rest Perfusion SPECT with Tc-99m ECD/001_Normalized/101_basal_normalized.nii	101			size = 0.0, weight = 0.0		AN_NM_20121018212955 [BASAL-NC] BASAL-NC BASAL-NC |> NORMALIZED to SPECT [:0]	20150131_082546.541	ffc27c3b	Calcarine_l_o	0.5	28.1178	6.74938	18.064	63490.1	507.921	42.0001	41.8116
C:/Users/In Kook Chun/SkyDrive/My Reseach/Research_Clinical/Rest Perfusion SPECT in TGA/Rest Perfusion SPECT with Tc-99m ECD/001_Normalized/101_basal_normalized.nii	101			size = 0.0, weight = 0.0		AN_NM_20121018212955 [BASAL-NC] BASAL-NC BASAL-NC |> NORMALIZED to SPECT [:0]	20150131_082546.541	ffc27c3b	Calcarine_r_o	0.5	27.9064	5.86367	14.888	51933.7	415.47	39.6998	39.189
C:/Users/In Kook Chun/SkyDrive/My Reseach/Research_Clinical/Rest Perfusion SPECT in TGA/Rest Perfusion SPECT with Tc-99m ECD/001_Normalized/101_basal_normalized.nii	101			size = 0.0, weight = 0.0		AN_NM_20121018212955 [BASAL-NC] BASAL-NC BASAL-NC |> NORMALIZED to SPECT [:0]	20150131_082546.541	fffcbf06	Cuneus_l_o	0.5	25.9832	5.96003	12.208	39650.3	317.202	38.7655	38.0325
C:/Users/In Kook Chun/SkyDrive/My Reseach/Research_Clinical/Rest Perfusion SPECT in TGA/Rest Perfusion SPECT with Tc-99m ECD/001_Normalized/101_basal_normalized.nii	101			size = 0.0, weight = 0.0		AN_NM_20121018212955 [BASAL-NC] BASAL-NC BASAL-NC |> NORMALIZED to SPECT [:0]	20150131_082546.541	fffcbf06	Cuneus_r_o	0.5	27.2298	4.50676	11.392	38775.3	310.202	37.453	37.1694
C:/Users/In Kook Chun/SkyDrive/My Reseach/Research_Clinical/Rest Perfusion SPECT in TGA/Rest Perfusion SPECT with Tc-99m ECD/001_Normalized/101_basal_normalized.nii	101			size = 0.0, weight = 0.0		AN_NM_20121018212955 [BASAL-NC] BASAL-NC BASAL-NC |> NORMALIZED to SPECT [:0]	20150131_082546.541	ffff8200	Lingual_l_o	0.5	26.2455	6.91851	16.76	54984.4	439.875	40.9963	40.9126
C:/Users/In Kook Chun/SkyDrive/My Reseach/Research_Clinical/Rest Perfusion SPECT in TGA/Rest Perfusion SPECT with Tc-99m ECD/001_Normalized/101_basal_normalized.nii	101			size = 0.0, weight = 0.0		AN_NM_20121018212955 [BASAL-NC] BASAL-NC BASAL-NC |> NORMALIZED to SPECT [:0]	20150131_082546.541	ffff8200	Lingual_r_o	0.5	25.0428	6.13165	18.4	57598.4	460.787	38.1159	37.8021
C:/Users/In Kook Chun/SkyDrive/My Reseach/Research_Clinical/Rest Perfusion SPECT in TGA/Rest Perfusion SPECT with Tc-99m ECD/001_Normalized/101_basal_normalized.nii	101			size = 0.0, weight = 0.0		AN_NM_20121018212955 [BASAL-NC] BASAL-NC BASAL-NC |> NORMALIZED to SPECT [:0]	20150131_082546.541	ffff0000	Occipital_l_o	0.5	26.69	6.88984	44.616	148850	1190.8	42.9972	42.8013
C:/Users/In Kook Chun/SkyDrive/My Reseach/Research_Clinical/Rest Perfusion SPECT in TGA/Rest Perfusion SPECT with Tc-99m ECD/001_Normalized/101_basal_normalized.nii	101			size = 0.0, weight = 0.0		AN_NM_20121018212955 [BASAL-NC] BASAL-NC BASAL-NC |> NORMALIZED to SPECT [:0]	20150131_082546.541	ffff0000	Occipital_r_o	0.5	25.3355	6.97084	36	114010	912.077	43.4423	42.2781
C:/Users/In Kook Chun/SkyDrive/My Reseach/Research_Clinical/Rest Perfusion SPECT in TGA/Rest Perfusion SPECT with Tc-99m ECD/001_Normalized/101_basal_normalized.nii	101			size = 0.0, weight = 0.0		AN_NM_20121018212955 [BASAL-NC] BASAL-NC BASAL-NC |> NORMALIZED to SPECT [:0]	20150131_082546.541	ffeef98e	Fusiform_l_o	0.5	23.2449	5.3254	18.48	53695.8	429.566	33.9631	33.8139
C:/Users/In Kook Chun/SkyDrive/My Reseach/Research_Clinical/Rest Perfusion SPECT in TGA/Rest Perfusion SPECT with Tc-99m ECD/001_Normalized/101_basal_normalized.nii	101			size = 0.0, weight = 0.0		AN_NM_20121018212955 [BASAL-NC] BASAL-NC BASAL-NC |> NORMALIZED to SPECT [:0]	20150131_082546.541	ffeef98e	Fusiform_r_o	0.5	22.4831	4.86173	20.144	56612.4	452.899	35.6285	35.2329
C:/Users/In Kook Chun/SkyDrive/My Reseach/Research_Clinical/Rest Perfusion SPECT in TGA/Rest Perfusion SPECT with Tc-99m ECD/001_Normalized/101_basal_normalized.nii	101			size = 0.0, weight = 0.0		AN_NM_20121018212955 [BASAL-NC] BASAL-NC BASAL-NC |> NORMALIZED to SPECT [:0]	20150131_082546.541	ffcc00fb	Postcentral_l_o	0.5	25.1635	6.10389	31.136	97936.3	783.491	36.6951	36.2377
C:/Users/In Kook Chun/SkyDrive/My Reseach/Research_Clinical/Rest Perfusion SPECT in TGA/Rest Perfusion SPECT with Tc-99m ECD/001_Normalized/101_basal_normalized.nii	101			size = 0.0, weight = 0.0		AN_NM_20121018212955 [BASAL-NC] BASAL-NC BASAL-NC |> NORMALIZED to SPECT [:0]	20150131_082546.541	ffcc00fb	Postcentral_r_o	0.5	24.9418	6.59477	30.584	95352.3	762.819	35.8424	35.7448
C:/Users/In Kook Chun/SkyDrive/My Reseach/Research_Clinical/Rest Perfusion SPECT in TGA/Rest Perfusion SPECT with Tc-99m ECD/001_Normalized/101_basal_normalized.nii	101			size = 0.0, weight = 0.0		AN_NM_20121018212955 [BASAL-NC] BASAL-NC BASAL-NC |> NORMALIZED to SPECT [:0]	20150131_082546.541	ffbe72bf	SupraMarginal_l_o	0.5	27.7826	5.67966	10.048	34895	279.16	38.2108	37.9408
C:/Users/In Kook Chun/SkyDrive/My Reseach/Research_Clinical/Rest Perfusion SPECT in TGA/Rest Perfusion SPECT with Tc-99m ECD/001_Normalized/101_basal_normalized.nii	101			size = 0.0, weight = 0.0		AN_NM_20121018212955 [BASAL-NC] BASAL-NC BASAL-NC |> NORMALIZED to SPECT [:0]	20150131_082546.541	ffbe72bf	SupraMarginal_r_o	0.5	27.138	5.05703	15.792	53570.5	428.564	37.997	37.9558
C:/Users/In Kook Chun/SkyDrive/My Reseach/Research_Clinical/Rest Perfusion SPECT in TGA/Rest Perfusion SPECT with Tc-99m ECD/001_Normalized/101_basal_normalized.nii	101			size = 0.0, weight = 0.0		AN_NM_20121018212955 [BASAL-NC] BASAL-NC BASAL-NC |> NORMALIZED to SPECT [:0]	20150131_082546.541	ffed6dc5	Angular_l_o	0.5	28.2261	5.76831	9.384	33109.3	264.874	41.6579	41.4093
C:/Users/In Kook Chun/SkyDrive/My Reseach/Research_Clinical/Rest Perfusion SPECT in TGA/Rest Perfusion SPECT with Tc-99m ECD/001_Normalized/101_basal_normalized.nii	101			size = 0.0, weight = 0.0		AN_NM_20121018212955 [BASAL-NC] BASAL-NC BASAL-NC |> NORMALIZED to SPECT [:0]	20150131_082546.541	ffed6dc5	Angular_r_o	0.5	27.3191	6.54154	14.016	47863	382.904	42.4519	42.049
C:/Users/In Kook Chun/SkyDrive/My Reseach/Research_Clinical/Rest Perfusion SPECT in TGA/Rest Perfusion SPECT with Tc-99m ECD/001_Normalized/101_basal_normalized.nii	101			size = 0.0, weight = 0.0		AN_NM_20121018212955 [BASAL-NC] BASAL-NC BASAL-NC |> NORMALIZED to SPECT [:0]	20150131_082546.541	ffba67f2	Precuneus_l_o	0.5	25.8615	6.35707	28.224	91239.4	729.915	36.4679	36.0872
C:/Users/In Kook Chun/SkyDrive/My Reseach/Research_Clinical/Rest Perfusion SPECT in TGA/Rest Perfusion SPECT with Tc-99m ECD/001_Normalized/101_basal_normalized.nii	101			size = 0.0, weight = 0.0		AN_NM_20121018212955 [BASAL-NC] BASAL-NC BASAL-NC |> NORMALIZED to SPECT [:0]	20150131_082546.541	ffba67f2	Precuneus_r_o	0.5	23.6627	6.30839	26.12	77258.6	618.069	36.9651	36.5756
C:/Users/In Kook Chun/SkyDrive/My Reseach/Research_Clinical/Rest Perfusion SPECT in TGA/Rest Perfusion SPECT with Tc-99m ECD/001_Normalized/101_basal_normalized.nii	101			size = 0.0, weight = 0.0		AN_NM_20121018212955 [BASAL-NC] BASAL-NC BASAL-NC |> NORMALIZED to SPECT [:0]	20150131_082546.541	ffbeb4ff	Paracentral_Lobule_l_o	0.5	23.6993	6.26107	10.792	31970.4	255.763	34.9081	34.6394
C:/Users/In Kook Chun/SkyDrive/My Reseach/Research_Clinical/Rest Perfusion SPECT in TGA/Rest Perfusion SPECT with Tc-99m ECD/001_Normalized/101_basal_normalized.nii	101			size = 0.0, weight = 0.0		AN_NM_20121018212955 [BASAL-NC] BASAL-NC BASAL-NC |> NORMALIZED to SPECT [:0]	20150131_082546.541	ffbeb4ff	Paracentral_Lobule_r_o	0.5	22.9878	5.69157	6.688	19217.8	153.743	31.7711	31.6649
C:/Users/In Kook Chun/SkyDrive/My Reseach/Research_Clinical/Rest Perfusion SPECT in TGA/Rest Perfusion SPECT with Tc-99m ECD/001_Normalized/101_basal_normalized.nii	101			size = 0.0, weight = 0.0		AN_NM_20121018212955 [BASAL-NC] BASAL-NC BASAL-NC |> NORMALIZED to SPECT [:0]	20150131_082546.541	ffff0000	Caudate_l_o	0.5	16.36	4.42227	7.696	15738.3	125.906	26.8136	26.3961
C:/Users/In Kook Chun/SkyDrive/My Reseach/Research_Clinical/Rest Perfusion SPECT in TGA/Rest Perfusion SPECT with Tc-99m ECD/001_Normalized/101_basal_normalized.nii	101			size = 0.0, weight = 0.0		AN_NM_20121018212955 [BASAL-NC] BASAL-NC BASAL-NC |> NORMALIZED to SPECT [:0]	20150131_082546.541	ffff0000	Caudate_r_o	0.5	17.4261	4.65423	7.952	17321.6	138.572	30.0001	29.8234
C:/Users/In Kook Chun/SkyDrive/My Reseach/Research_Clinical/Rest Perfusion SPECT in TGA/Rest Perfusion SPECT with Tc-99m ECD/001_Normalized/101_basal_normalized.nii	101			size = 0.0, weight = 0.0		AN_NM_20121018212955 [BASAL-NC] BASAL-NC BASAL-NC |> NORMALIZED to SPECT [:0]	20150131_082546.541	ff9900ff	Putamen_l_o	0.5	25.1303	3.70305	8.072	25356.5	202.852	32.2122	32.051
C:/Users/In Kook Chun/SkyDrive/My Reseach/Research_Clinical/Rest Perfusion SPECT in TGA/Rest Perfusion SPECT with Tc-99m ECD/001_Normalized/101_basal_normalized.nii	101			size = 0.0, weight = 0.0		AN_NM_20121018212955 [BASAL-NC] BASAL-NC BASAL-NC |> NORMALIZED to SPECT [:0]	20150131_082546.541	ff9900ff	Putamen_r_o	0.5	24.7065	4.40612	8.512	26287.8	210.302	33.8107	33.6605
C:/Users/In Kook Chun/SkyDrive/My Reseach/Research_Clinical/Rest Perfusion SPECT in TGA/Rest Perfusion SPECT with Tc-99m ECD/001_Normalized/101_basal_normalized.nii	101			size = 0.0, weight = 0.0		AN_NM_20121018212955 [BASAL-NC] BASAL-NC BASAL-NC |> NORMALIZED to SPECT [:0]	20150131_082546.541	ffffcc00	Pallidum_l_o	0.5	22.16	3.38294	2.344	6492.88	51.943	30.3503	29.6929
C:/Users/In Kook Chun/SkyDrive/My Reseach/Research_Clinical/Rest Perfusion SPECT in TGA/Rest Perfusion SPECT with Tc-99m ECD/001_Normalized/101_basal_normalized.nii	101			size = 0.0, weight = 0.0		AN_NM_20121018212955 [BASAL-NC] BASAL-NC BASAL-NC |> NORMALIZED to SPECT [:0]	20150131_082546.541	ffffcc00	Pallidum_r_o	0.5	23.1727	3.57306	2.24	6488.36	51.9069	31.9114	31.3979
C:/Users/In Kook Chun/SkyDrive/My Reseach/Research_Clinical/Rest Perfusion SPECT in TGA/Rest Perfusion SPECT with Tc-99m ECD/001_Normalized/101_basal_normalized.nii	101			size = 0.0, weight = 0.0		AN_NM_20121018212955 [BASAL-NC] BASAL-NC BASAL-NC |> NORMALIZED to SPECT [:0]	20150131_082546.541	ff00ff00	Thalamus_l_o	0.5	21.1574	4.8369	8.8	23273.1	186.185	32.9018	32.5698
C:/Users/In Kook Chun/SkyDrive/My Reseach/Research_Clinical/Rest Perfusion SPECT in TGA/Rest Perfusion SPECT with Tc-99m ECD/001_Normalized/101_basal_normalized.nii	101			size = 0.0, weight = 0.0		AN_NM_20121018212955 [BASAL-NC] BASAL-NC BASAL-NC |> NORMALIZED to SPECT [:0]	20150131_082546.541	ff00ff00	Thalamus_r_o	0.5	22.4318	4.57071	8.456	23710.4	189.683	33.78	33.252
C:/Users/In Kook Chun/SkyDrive/My Reseach/Research_Clinical/Rest Perfusion SPECT in TGA/Rest Perfusion SPECT with Tc-99m ECD/001_Normalized/101_basal_normalized.nii	101			size = 0.0, weight = 0.0		AN_NM_20121018212955 [BASAL-NC] BASAL-NC BASAL-NC |> NORMALIZED to SPECT [:0]	20150131_082546.541	ffb2e389	Heschl_l_o	0.5	25.5116	3.39296	1.8	5740.11	45.9209	32.5864	32.1111
C:/Users/In Kook Chun/SkyDrive/My Reseach/Research_Clinical/Rest Perfusion SPECT in TGA/Rest Perfusion SPECT with Tc-99m ECD/001_Normalized/101_basal_normalized.nii	101			size = 0.0, weight = 0.0		AN_NM_20121018212955 [BASAL-NC] BASAL-NC BASAL-NC |> NORMALIZED to SPECT [:0]	20150131_082546.541	ffb2e389	Heschl_r_o	0.5	26.3245	4.40756	1.992	6554.79	52.4383	37.8727	37.4452
C:/Users/In Kook Chun/SkyDrive/My Reseach/Research_Clinical/Rest Perfusion SPECT in TGA/Rest Perfusion SPECT with Tc-99m ECD/001_Normalized/101_basal_normalized.nii	101			size = 0.0, weight = 0.0		AN_NM_20121018212955 [BASAL-NC] BASAL-NC BASAL-NC |> NORMALIZED to SPECT [:0]	20150131_082546.541	ff8834c6	Parietal_l_o	0.5	26.258	6.49161	36.096	118476	947.808	41.809	41.0025
C:/Users/In Kook Chun/SkyDrive/My Reseach/Research_Clinical/Rest Perfusion SPECT in TGA/Rest Perfusion SPECT with Tc-99m ECD/001_Normalized/101_basal_normalized.nii	101			size = 0.0, weight = 0.0		AN_NM_20121018212955 [BASAL-NC] BASAL-NC BASAL-NC |> NORMALIZED to SPECT [:0]	20150131_082546.541	ff8834c6	Parietal_r_o	0.5	23.7627	7.0577	28.536	84761.6	678.093	36.9678	36.5786
C:/Users/In Kook Chun/SkyDrive/My Reseach/Research_Clinical/Rest Perfusion SPECT in TGA/Rest Perfusion SPECT with Tc-99m ECD/001_Normalized/101_basal_normalized.nii	101			size = 0.0, weight = 0.0		AN_NM_20121018212955 [BASAL-NC] BASAL-NC BASAL-NC |> NORMALIZED to SPECT [:0]	20150131_082546.541	ff6cfaae	Temporal_l_o	0.5	24.0624	6.57406	99.824	300251	2402.01	41.6232	40.8193
C:/Users/In Kook Chun/SkyDrive/My Reseach/Research_Clinical/Rest Perfusion SPECT in TGA/Rest Perfusion SPECT with Tc-99m ECD/001_Normalized/101_basal_normalized.nii	101			size = 0.0, weight = 0.0		AN_NM_20121018212955 [BASAL-NC] BASAL-NC BASAL-NC |> NORMALIZED to SPECT [:0]	20150131_082546.541	ff6cfaae	Temporal_r_o	0.5	24.649	6.443	109.056	336016	2688.12	43.7965	43.5204
C:/Users/In Kook Chun/SkyDrive/My Reseach/Research_Clinical/Rest Perfusion SPECT in TGA/Rest Perfusion SPECT with Tc-99m ECD/001_Normalized/101_basal_normalized.nii	101			size = 0.0, weight = 0.0		AN_NM_20121018212955 [BASAL-NC] BASAL-NC BASAL-NC |> NORMALIZED to SPECT [:0]	20150131_082546.541	ff974806	Vermis_o	0.5	23.9985	6.21454	16.32	48956.9	391.655	33.9952	33.9452
C:/Users/In Kook Chun/SkyDrive/My Reseach/Research_Clinical/Rest Perfusion SPECT in TGA/Rest Perfusion SPECT with Tc-99m ECD/001_Normalized/101_basal_normalized.nii	101			size = 0.0, weight = 0.0		AN_NM_20121018212955 [BASAL-NC] BASAL-NC BASAL-NC |> NORMALIZED to SPECT [:0]	20150131_082546.541	ffdbeef3	Cerebellum_Crus_l_o	0.5	25.8293	7.79469	35.976	116154	929.234	37.9876	37.9633
C:/Users/In Kook Chun/SkyDrive/My Reseach/Research_Clinical/Rest Perfusion SPECT in TGA/Rest Perfusion SPECT with Tc-99m ECD/001_Normalized/101_basal_normalized.nii	101			size = 0.0, weight = 0.0		AN_NM_20121018212955 [BASAL-NC] BASAL-NC BASAL-NC |> NORMALIZED to SPECT [:0]	20150131_082546.541	ffdbeef3	Cerebellum_Crus_r_o	0.5	22.5444	8.65583	38.12	107424	859.393	38.3565	38.1464
C:/Users/In Kook Chun/SkyDrive/My Reseach/Research_Clinical/Rest Perfusion SPECT in TGA/Rest Perfusion SPECT with Tc-99m ECD/001_Normalized/101_basal_normalized.nii	101			size = 0.0, weight = 0.0		AN_NM_20121018212955 [BASAL-NC] BASAL-NC BASAL-NC |> NORMALIZED to SPECT [:0]	20150131_082546.541	fffaef05	Cerebellum_l_o	0.5	23.2391	6.98855	51.52	149660	1197.28	37.8794	37.7291
C:/Users/In Kook Chun/SkyDrive/My Reseach/Research_Clinical/Rest Perfusion SPECT in TGA/Rest Perfusion SPECT with Tc-99m ECD/001_Normalized/101_basal_normalized.nii	101			size = 0.0, weight = 0.0		AN_NM_20121018212955 [BASAL-NC] BASAL-NC BASAL-NC |> NORMALIZED to SPECT [:0]	20150131_082546.541	fffaef05	Cerebellum_r_o	0.5	22.5504	6.93648	53.384	150479	1203.83	37.9515	37.7214
# PMOD_VOI_STATISTICS
# FORMAT[UNI]
# DATE_TIME[2015.01.31_08:32:26]
# VERSION[3.603]
# AXIS[Experiment][VOI][TAC][]
# VOXEL_FRACTION_MODE[1]
# DATA
// Component [string]	File [string]	PatientName [string]	PatientID [string]	PatientInfo [string]	StudyDescription [string]	SeriesDescription [string]	StudyDate [date_time]	Color [0xARGB]	VoiName(Region) [string]	Time [seconds]	Averaged [1/1]	Sd [1/1]	Volume [ccm]	Total(SUM) [1/1]	Total(AVR*VOL) [(1/1)*(ccm)]	Max [1/1]	HotAveraged(5) [1/1]
C:/Users/In Kook Chun/SkyDrive/My Reseach/Research_Clinical/Rest Perfusion SPECT in TGA/Rest Perfusion SPECT with Tc-99m ECD/001_Normalized/101f.nii	101f			size = 0.0, weight = 0.0		GYEONGJA^O [BASAL-NC] BASAL-NC BASAL-NC |> NORMALIZED to SPECT [:0]	20150131_082546.706	ff6400ff	Precentral_l_o	0.5	289.036	67.4511	28.208	1.01914e+06	8153.13	411.925	411.502
C:/Users/In Kook Chun/SkyDrive/My Reseach/Research_Clinical/Rest Perfusion SPECT in TGA/Rest Perfusion SPECT with Tc-99m ECD/001_Normalized/101f.nii	101f			size = 0.0, weight = 0.0		GYEONGJA^O [BASAL-NC] BASAL-NC BASAL-NC |> NORMALIZED to SPECT [:0]	20150131_082546.706	ff6400ff	Precentral_r_o	0.5	291.182	70.8703	27.048	984487	7875.89	419.092	411.906
C:/Users/In Kook Chun/SkyDrive/My Reseach/Research_Clinical/Rest Perfusion SPECT in TGA/Rest Perfusion SPECT with Tc-99m ECD/001_Normalized/101f.nii	101f			size = 0.0, weight = 0.0		GYEONGJA^O [BASAL-NC] BASAL-NC BASAL-NC |> NORMALIZED to SPECT [:0]	20150131_082546.706	ff5dbcff	Rolandic_Oper_l_o	0.5	298.668	57.7201	7.92	295681	2365.45	454.725	449.766
C:/Users/In Kook Chun/SkyDrive/My Reseach/Research_Clinical/Rest Perfusion SPECT in TGA/Rest Perfusion SPECT with Tc-99m ECD/001_Normalized/101f.nii	101f			size = 0.0, weight = 0.0		GYEONGJA^O [BASAL-NC] BASAL-NC BASAL-NC |> NORMALIZED to SPECT [:0]	20150131_082546.706	ff5dbcff	Rolandic_Oper_r_o	0.5	286.178	47.7283	10.648	380903	3047.23	406.332	403.588
C:/Users/In Kook Chun/SkyDrive/My Reseach/Research_Clinical/Rest Perfusion SPECT in TGA/Rest Perfusion SPECT with Tc-99m ECD/001_Normalized/101f.nii	101f			size = 0.0, weight = 0.0		GYEONGJA^O [BASAL-NC] BASAL-NC BASAL-NC |> NORMALIZED to SPECT [:0]	20150131_082546.706	ff0072ff	Supp_Motor_Area_l_o	0.5	296.576	61.9244	17.176	636749	5093.99	410.097	409.53
C:/Users/In Kook Chun/SkyDrive/My Reseach/Research_Clinical/Rest Perfusion SPECT in TGA/Rest Perfusion SPECT with Tc-99m ECD/001_Normalized/101f.nii	101f			size = 0.0, weight = 0.0		GYEONGJA^O [BASAL-NC] BASAL-NC BASAL-NC |> NORMALIZED to SPECT [:0]	20150131_082546.706	ff0072ff	Supp_Motor_Area_r_o	0.5	292.812	50.4412	18.968	694257	5554.06	390.8	388.818
C:/Users/In Kook Chun/SkyDrive/My Reseach/Research_Clinical/Rest Perfusion SPECT in TGA/Rest Perfusion SPECT with Tc-99m ECD/001_Normalized/101f.nii	101f			size = 0.0, weight = 0.0		GYEONGJA^O [BASAL-NC] BASAL-NC BASAL-NC |> NORMALIZED to SPECT [:0]	20150131_082546.706	ff6464ff	Olfactory_l_o	0.5	210.936	34.5223	2.24	59062.2	472.498	286.105	283.342
C:/Users/In Kook Chun/SkyDrive/My Reseach/Research_Clinical/Rest Perfusion SPECT in TGA/Rest Perfusion SPECT with Tc-99m ECD/001_Normalized/101f.nii	101f			size = 0.0, weight = 0.0		GYEONGJA^O [BASAL-NC] BASAL-NC BASAL-NC |> NORMALIZED to SPECT [:0]	20150131_082546.706	ff6464ff	Olfactory_r_o	0.5	207.946	41.7046	2.312	60096.5	480.772	274.165	271.531
C:/Users/In Kook Chun/SkyDrive/My Reseach/Research_Clinical/Rest Perfusion SPECT in TGA/Rest Perfusion SPECT with Tc-99m ECD/001_Normalized/101f.nii	101f			size = 0.0, weight = 0.0		GYEONGJA^O [BASAL-NC] BASAL-NC BASAL-NC |> NORMALIZED to SPECT [:0]	20150131_082546.706	ff0000ff	Frontal_Sup_l_o	0.5	270.924	73.8358	60.432	2.04656e+06	16372.5	430.072	426.266
C:/Users/In Kook Chun/SkyDrive/My Reseach/Research_Clinical/Rest Perfusion SPECT in TGA/Rest Perfusion SPECT with Tc-99m ECD/001_Normalized/101f.nii	101f			size = 0.0, weight = 0.0		GYEONGJA^O [BASAL-NC] BASAL-NC BASAL-NC |> NORMALIZED to SPECT [:0]	20150131_082546.706	ff0000ff	Frontal_Sup_r_o	0.5	273.815	69.227	57.496	1.96791e+06	15743.3	437.618	436.994
C:/Users/In Kook Chun/SkyDrive/My Reseach/Research_Clinical/Rest Perfusion SPECT in TGA/Rest Perfusion SPECT with Tc-99m ECD/001_Normalized/101f.nii	101f			size = 0.0, weight = 0.0		GYEONGJA^O [BASAL-NC] BASAL-NC BASAL-NC |> NORMALIZED to SPECT [:0]	20150131_082546.706	ff1ca7ff	Frontal_Mid_l_o	0.5	295.28	75.7596	51.76	1.91046e+06	15283.7	452.977	450.015
C:/Users/In Kook Chun/SkyDrive/My Reseach/Research_Clinical/Rest Perfusion SPECT in TGA/Rest Perfusion SPECT with Tc-99m ECD/001_Normalized/101f.nii	101f			size = 0.0, weight = 0.0		GYEONGJA^O [BASAL-NC] BASAL-NC BASAL-NC |> NORMALIZED to SPECT [:0]	20150131_082546.706	ff1ca7ff	Frontal_Mid_r_o	0.5	292.918	73.7787	55.8	2.0431e+06	16344.8	454.395	452.974
C:/Users/In Kook Chun/SkyDrive/My Reseach/Research_Clinical/Rest Perfusion SPECT in TGA/Rest Perfusion SPECT with Tc-99m ECD/001_Normalized/101f.nii	101f			size = 0.0, weight = 0.0		GYEONGJA^O [BASAL-NC] BASAL-NC BASAL-NC |> NORMALIZED to SPECT [:0]	20150131_082546.706	ff1cf7ff	Frontal_Inf_l_o	0.5	272.567	65.7522	42.056	1.43288e+06	11463.1	415.532	414.344
C:/Users/In Kook Chun/SkyDrive/My Reseach/Research_Clinical/Rest Perfusion SPECT in TGA/Rest Perfusion SPECT with Tc-99m ECD/001_Normalized/101f.nii	101f			size = 0.0, weight = 0.0		GYEONGJA^O [BASAL-NC] BASAL-NC BASAL-NC |> NORMALIZED to SPECT [:0]	20150131_082546.706	ff1cf7ff	Frontal_Inf_r_o	0.5	258.021	80.3765	42.056	1.35642e+06	10851.3	422.164	420.661
C:/Users/In Kook Chun/SkyDrive/My Reseach/Research_Clinical/Rest Perfusion SPECT in TGA/Rest Perfusion SPECT with Tc-99m ECD/001_Normalized/101f.nii	101f			size = 0.0, weight = 0.0		GYEONGJA^O [BASAL-NC] BASAL-NC BASAL-NC |> NORMALIZED to SPECT [:0]	20150131_082546.706	ffa0ffff	Rectus_l_o	0.5	264.185	48.8941	6.816	225085	1800.68	386.326	379.867
C:/Users/In Kook Chun/SkyDrive/My Reseach/Research_Clinical/Rest Perfusion SPECT in TGA/Rest Perfusion SPECT with Tc-99m ECD/001_Normalized/101f.nii	101f			size = 0.0, weight = 0.0		GYEONGJA^O [BASAL-NC] BASAL-NC BASAL-NC |> NORMALIZED to SPECT [:0]	20150131_082546.706	ffa0ffff	Rectus_r_o	0.5	265.991	35.8021	5.96	198163	1585.31	355.198	349.587
C:/Users/In Kook Chun/SkyDrive/My Reseach/Research_Clinical/Rest Perfusion SPECT in TGA/Rest Perfusion SPECT with Tc-99m ECD/001_Normalized/101f.nii	101f			size = 0.0, weight = 0.0		GYEONGJA^O [BASAL-NC] BASAL-NC BASAL-NC |> NORMALIZED to SPECT [:0]	20150131_082546.706	ff8fafff	Insula_l_o	0.5	234.712	48.5384	14.864	436095	3488.76	351.15	340.784
C:/Users/In Kook Chun/SkyDrive/My Reseach/Research_Clinical/Rest Perfusion SPECT in TGA/Rest Perfusion SPECT with Tc-99m ECD/001_Normalized/101f.nii	101f			size = 0.0, weight = 0.0		GYEONGJA^O [BASAL-NC] BASAL-NC BASAL-NC |> NORMALIZED to SPECT [:0]	20150131_082546.706	ff8fafff	Insula_r_o	0.5	236.401	42.5155	14.16	418431	3347.44	331.474	327.296
C:/Users/In Kook Chun/SkyDrive/My Reseach/Research_Clinical/Rest Perfusion SPECT in TGA/Rest Perfusion SPECT with Tc-99m ECD/001_Normalized/101f.nii	101f			size = 0.0, weight = 0.0		GYEONGJA^O [BASAL-NC] BASAL-NC BASAL-NC |> NORMALIZED to SPECT [:0]	20150131_082546.706	ffb2a2c7	Cingulum_Ant_l_o	0.5	234.275	61.5733	11.2	327984	2623.88	341.887	339.864
C:/Users/In Kook Chun/SkyDrive/My Reseach/Research_Clinical/Rest Perfusion SPECT in TGA/Rest Perfusion SPECT with Tc-99m ECD/001_Normalized/101f.nii	101f			size = 0.0, weight = 0.0		GYEONGJA^O [BASAL-NC] BASAL-NC BASAL-NC |> NORMALIZED to SPECT [:0]	20150131_082546.706	ffb2a2c7	Cingulum_Ant_r_o	0.5	228.142	62.7479	10.504	299550	2396.4	341.02	339.322
C:/Users/In Kook Chun/SkyDrive/My Reseach/Research_Clinical/Rest Perfusion SPECT in TGA/Rest Perfusion SPECT with Tc-99m ECD/001_Normalized/101f.nii	101f			size = 0.0, weight = 0.0		GYEONGJA^O [BASAL-NC] BASAL-NC BASAL-NC |> NORMALIZED to SPECT [:0]	20150131_082546.706	ff8fafff	Cingulum_Mid_l_o	0.5	278.438	55.5137	15.528	540447	4323.58	382.167	377.356
C:/Users/In Kook Chun/SkyDrive/My Reseach/Research_Clinical/Rest Perfusion SPECT in TGA/Rest Perfusion SPECT with Tc-99m ECD/001_Normalized/101f.nii	101f			size = 0.0, weight = 0.0		GYEONGJA^O [BASAL-NC] BASAL-NC BASAL-NC |> NORMALIZED to SPECT [:0]	20150131_082546.706	ff8fafff	Cingulum_Mid_r_o	0.5	272.465	63.8413	17.624	600241	4801.93	383.664	382.914
C:/Users/In Kook Chun/SkyDrive/My Reseach/Research_Clinical/Rest Perfusion SPECT in TGA/Rest Perfusion SPECT with Tc-99m ECD/001_Normalized/101f.nii	101f			size = 0.0, weight = 0.0		GYEONGJA^O [BASAL-NC] BASAL-NC BASAL-NC |> NORMALIZED to SPECT [:0]	20150131_082546.706	ff5f497a	Cingulum_Post_l_o	0.5	236.603	84.9066	3.704	109547	876.378	369.045	366.824
C:/Users/In Kook Chun/SkyDrive/My Reseach/Research_Clinical/Rest Perfusion SPECT in TGA/Rest Perfusion SPECT with Tc-99m ECD/001_Normalized/101f.nii	101f			size = 0.0, weight = 0.0		GYEONGJA^O [BASAL-NC] BASAL-NC BASAL-NC |> NORMALIZED to SPECT [:0]	20150131_082546.706	ff5f497a	Cingulum_Post_r_o	0.5	196.837	85.4349	2.68	65940.3	527.522	366.367	363.717
C:/Users/In Kook Chun/SkyDrive/My Reseach/Research_Clinical/Rest Perfusion SPECT in TGA/Rest Perfusion SPECT with Tc-99m ECD/001_Normalized/101f.nii	101f			size = 0.0, weight = 0.0		GYEONGJA^O [BASAL-NC] BASAL-NC BASAL-NC |> NORMALIZED to SPECT [:0]	20150131_082546.706	ff3f6c19	Hippo_Parahippo_l_o	0.5	182.756	41.0859	15.28	349065	2792.52	295.179	289.221
C:/Users/In Kook Chun/SkyDrive/My Reseach/Research_Clinical/Rest Perfusion SPECT in TGA/Rest Perfusion SPECT with Tc-99m ECD/001_Normalized/101f.nii	101f			size = 0.0, weight = 0.0		GYEONGJA^O [BASAL-NC] BASAL-NC BASAL-NC |> NORMALIZED to SPECT [:0]	20150131_082546.706	ff3f6c19	Hippo_Parahippo_r_o	0.5	184.847	34.4103	16.624	384113	3072.9	279.631	271.399
C:/Users/In Kook Chun/SkyDrive/My Reseach/Research_Clinical/Rest Perfusion SPECT in TGA/Rest Perfusion SPECT with Tc-99m ECD/001_Normalized/101f.nii	101f			size = 0.0, weight = 0.0		GYEONGJA^O [BASAL-NC] BASAL-NC BASAL-NC |> NORMALIZED to SPECT [:0]	20150131_082546.706	ffdede07	Amygdala_l_o	0.5	183.096	21.9056	1.76	40281.2	322.249	231.852	230.945
C:/Users/In Kook Chun/SkyDrive/My Reseach/Research_Clinical/Rest Perfusion SPECT in TGA/Rest Perfusion SPECT with Tc-99m ECD/001_Normalized/101f.nii	101f			size = 0.0, weight = 0.0		GYEONGJA^O [BASAL-NC] BASAL-NC BASAL-NC |> NORMALIZED to SPECT [:0]	20150131_082546.706	ffdede07	Amygdala_r_o	0.5	175.965	18.959	1.984	43639.4	349.115	221.487	216.027
C:/Users/In Kook Chun/SkyDrive/My Reseach/Research_Clinical/Rest Perfusion SPECT in TGA/Rest Perfusion SPECT with Tc-99m ECD/001_Normalized/101f.nii	101f			size = 0.0, weight = 0.0		GYEONGJA^O [BASAL-NC] BASAL-NC BASAL-NC |> NORMALIZED to SPECT [:0]	20150131_082546.706	ffc27c3b	Calcarine_l_o	0.5	317.655	89.8937	18.064	717266	5738.13	483.333	481.216
C:/Users/In Kook Chun/SkyDrive/My Reseach/Research_Clinical/Rest Perfusion SPECT in TGA/Rest Perfusion SPECT with Tc-99m ECD/001_Normalized/101f.nii	101f			size = 0.0, weight = 0.0		GYEONGJA^O [BASAL-NC] BASAL-NC BASAL-NC |> NORMALIZED to SPECT [:0]	20150131_082546.706	ffc27c3b	Calcarine_r_o	0.5	318.302	66.1435	14.888	592360	4738.88	466.178	462.318
C:/Users/In Kook Chun/SkyDrive/My Reseach/Research_Clinical/Rest Perfusion SPECT in TGA/Rest Perfusion SPECT with Tc-99m ECD/001_Normalized/101f.nii	101f			size = 0.0, weight = 0.0		GYEONGJA^O [BASAL-NC] BASAL-NC BASAL-NC |> NORMALIZED to SPECT [:0]	20150131_082546.706	fffcbf06	Cuneus_l_o	0.5	288.924	66.2939	12.208	440899	3527.19	422.164	419.206
C:/Users/In Kook Chun/SkyDrive/My Reseach/Research_Clinical/Rest Perfusion SPECT in TGA/Rest Perfusion SPECT with Tc-99m ECD/001_Normalized/101f.nii	101f			size = 0.0, weight = 0.0		GYEONGJA^O [BASAL-NC] BASAL-NC BASAL-NC |> NORMALIZED to SPECT [:0]	20150131_082546.706	fffcbf06	Cuneus_r_o	0.5	317.241	59.1489	11.392	451751	3614.01	436.436	433.849
C:/Users/In Kook Chun/SkyDrive/My Reseach/Research_Clinical/Rest Perfusion SPECT in TGA/Rest Perfusion SPECT with Tc-99m ECD/001_Normalized/101f.nii	101f			size = 0.0, weight = 0.0		GYEONGJA^O [BASAL-NC] BASAL-NC BASAL-NC |> NORMALIZED to SPECT [:0]	20150131_082546.706	ffff8200	Lingual_l_o	0.5	284.736	72.5148	16.76	596521	4772.17	476.181	471.464
C:/Users/In Kook Chun/SkyDrive/My Reseach/Research_Clinical/Rest Perfusion SPECT in TGA/Rest Perfusion SPECT with Tc-99m ECD/001_Normalized/101f.nii	101f			size = 0.0, weight = 0.0		GYEONGJA^O [BASAL-NC] BASAL-NC BASAL-NC |> NORMALIZED to SPECT [:0]	20150131_082546.706	ffff8200	Lingual_r_o	0.5	268.659	64.066	18.4	617915	4943.32	432.073	424.231
C:/Users/In Kook Chun/SkyDrive/My Reseach/Research_Clinical/Rest Perfusion SPECT in TGA/Rest Perfusion SPECT with Tc-99m ECD/001_Normalized/101f.nii	101f			size = 0.0, weight = 0.0		GYEONGJA^O [BASAL-NC] BASAL-NC BASAL-NC |> NORMALIZED to SPECT [:0]	20150131_082546.706	ffff0000	Occipital_l_o	0.5	299.441	69.8445	44.616	1.66998e+06	13359.9	516.178	510.377
C:/Users/In Kook Chun/SkyDrive/My Reseach/Research_Clinical/Rest Perfusion SPECT in TGA/Rest Perfusion SPECT with Tc-99m ECD/001_Normalized/101f.nii	101f			size = 0.0, weight = 0.0		GYEONGJA^O [BASAL-NC] BASAL-NC BASAL-NC |> NORMALIZED to SPECT [:0]	20150131_082546.706	ffff0000	Occipital_r_o	0.5	291.677	79.1925	36	1.31255e+06	10500.4	499.779	497.498
C:/Users/In Kook Chun/SkyDrive/My Reseach/Research_Clinical/Rest Perfusion SPECT in TGA/Rest Perfusion SPECT with Tc-99m ECD/001_Normalized/101f.nii	101f			size = 0.0, weight = 0.0		GYEONGJA^O [BASAL-NC] BASAL-NC BASAL-NC |> NORMALIZED to SPECT [:0]	20150131_082546.706	ffeef98e	Fusiform_l_o	0.5	255.295	58.6755	18.48	589731	4717.85	385.05	380.869
C:/Users/In Kook Chun/SkyDrive/My Reseach/Research_Clinical/Rest Perfusion SPECT in TGA/Rest Perfusion SPECT with Tc-99m ECD/001_Normalized/101f.nii	101f			size = 0.0, weight = 0.0		GYEONGJA^O [BASAL-NC] BASAL-NC BASAL-NC |> NORMALIZED to SPECT [:0]	20150131_082546.706	ffeef98e	Fusiform_r_o	0.5	257.205	55.4061	20.144	647642	5181.14	391.965	388.197
C:/Users/In Kook Chun/SkyDrive/My Reseach/Research_Clinical/Rest Perfusion SPECT in TGA/Rest Perfusion SPECT with Tc-99m ECD/001_Normalized/101f.nii	101f			size = 0.0, weight = 0.0		GYEONGJA^O [BASAL-NC] BASAL-NC BASAL-NC |> NORMALIZED to SPECT [:0]	20150131_082546.706	ffcc00fb	Postcentral_l_o	0.5	303.126	75.3329	31.136	1.17977e+06	9438.13	461.609	458.657
C:/Users/In Kook Chun/SkyDrive/My Reseach/Research_Clinical/Rest Perfusion SPECT in TGA/Rest Perfusion SPECT with Tc-99m ECD/001_Normalized/101f.nii	101f			size = 0.0, weight = 0.0		GYEONGJA^O [BASAL-NC] BASAL-NC BASAL-NC |> NORMALIZED to SPECT [:0]	20150131_082546.706	ffcc00fb	Postcentral_r_o	0.5	293.847	73.8792	30.584	1.12338e+06	8987	427.693	425.545
C:/Users/In Kook Chun/SkyDrive/My Reseach/Research_Clinical/Rest Perfusion SPECT in TGA/Rest Perfusion SPECT with Tc-99m ECD/001_Normalized/101f.nii	101f			size = 0.0, weight = 0.0		GYEONGJA^O [BASAL-NC] BASAL-NC BASAL-NC |> NORMALIZED to SPECT [:0]	20150131_082546.706	ffbe72bf	SupraMarginal_l_o	0.5	314.117	60.2157	10.048	394531	3156.25	471.928	456.609
C:/Users/In Kook Chun/SkyDrive/My Reseach/Research_Clinical/Rest Perfusion SPECT in TGA/Rest Perfusion SPECT with Tc-99m ECD/001_Normalized/101f.nii	101f			size = 0.0, weight = 0.0		GYEONGJA^O [BASAL-NC] BASAL-NC BASAL-NC |> NORMALIZED to SPECT [:0]	20150131_082546.706	ffbe72bf	SupraMarginal_r_o	0.5	310.299	52.1209	15.792	612531	4900.25	472.794	467.952
C:/Users/In Kook Chun/SkyDrive/My Reseach/Research_Clinical/Rest Perfusion SPECT in TGA/Rest Perfusion SPECT with Tc-99m ECD/001_Normalized/101f.nii	101f			size = 0.0, weight = 0.0		GYEONGJA^O [BASAL-NC] BASAL-NC BASAL-NC |> NORMALIZED to SPECT [:0]	20150131_082546.706	ffed6dc5	Angular_l_o	0.5	336.923	79.479	9.384	395210	3161.68	505.088	501.997
C:/Users/In Kook Chun/SkyDrive/My Reseach/Research_Clinical/Rest Perfusion SPECT in TGA/Rest Perfusion SPECT with Tc-99m ECD/001_Normalized/101f.nii	101f			size = 0.0, weight = 0.0		GYEONGJA^O [BASAL-NC] BASAL-NC BASAL-NC |> NORMALIZED to SPECT [:0]	20150131_082546.706	ffed6dc5	Angular_r_o	0.5	323.591	73.626	14.016	566931	4535.44	493.178	488.377
C:/Users/In Kook Chun/SkyDrive/My Reseach/Research_Clinical/Rest Perfusion SPECT in TGA/Rest Perfusion SPECT with Tc-99m ECD/001_Normalized/101f.nii	101f			size = 0.0, weight = 0.0		GYEONGJA^O [BASAL-NC] BASAL-NC BASAL-NC |> NORMALIZED to SPECT [:0]	20150131_082546.706	ffba67f2	Precuneus_l_o	0.5	299.453	72.0455	28.224	1.05647e+06	8451.76	453.701	446.13
C:/Users/In Kook Chun/SkyDrive/My Reseach/Research_Clinical/Rest Perfusion SPECT in TGA/Rest Perfusion SPECT with Tc-99m ECD/001_Normalized/101f.nii	101f			size = 0.0, weight = 0.0		GYEONGJA^O [BASAL-NC] BASAL-NC BASAL-NC |> NORMALIZED to SPECT [:0]	20150131_082546.706	ffba67f2	Precuneus_r_o	0.5	278.577	73.2046	26.12	909555	7276.44	415.437	406.014
C:/Users/In Kook Chun/SkyDrive/My Reseach/Research_Clinical/Rest Perfusion SPECT in TGA/Rest Perfusion SPECT with Tc-99m ECD/001_Normalized/101f.nii	101f			size = 0.0, weight = 0.0		GYEONGJA^O [BASAL-NC] BASAL-NC BASAL-NC |> NORMALIZED to SPECT [:0]	20150131_082546.706	ffbeb4ff	Paracentral_Lobule_l_o	0.5	286.856	66.0546	10.792	386969	3095.75	451.984	445.198
C:/Users/In Kook Chun/SkyDrive/My Reseach/Research_Clinical/Rest Perfusion SPECT in TGA/Rest Perfusion SPECT with Tc-99m ECD/001_Normalized/101f.nii	101f			size = 0.0, weight = 0.0		GYEONGJA^O [BASAL-NC] BASAL-NC BASAL-NC |> NORMALIZED to SPECT [:0]	20150131_082546.706	ffbeb4ff	Paracentral_Lobule_r_o	0.5	287.199	70.7253	6.688	240098	1920.79	415.374	414.325
C:/Users/In Kook Chun/SkyDrive/My Reseach/Research_Clinical/Rest Perfusion SPECT in TGA/Rest Perfusion SPECT with Tc-99m ECD/001_Normalized/101f.nii	101f			size = 0.0, weight = 0.0		GYEONGJA^O [BASAL-NC] BASAL-NC BASAL-NC |> NORMALIZED to SPECT [:0]	20150131_082546.706	ffff0000	Caudate_l_o	0.5	176.42	51.3893	7.696	169716	1357.72	296.959	289.952
C:/Users/In Kook Chun/SkyDrive/My Reseach/Research_Clinical/Rest Perfusion SPECT in TGA/Rest Perfusion SPECT with Tc-99m ECD/001_Normalized/101f.nii	101f			size = 0.0, weight = 0.0		GYEONGJA^O [BASAL-NC] BASAL-NC BASAL-NC |> NORMALIZED to SPECT [:0]	20150131_082546.706	ffff0000	Caudate_r_o	0.5	180.248	62.1143	7.952	179167	1433.34	357.136	346.052
C:/Users/In Kook Chun/SkyDrive/My Reseach/Research_Clinical/Rest Perfusion SPECT in TGA/Rest Perfusion SPECT with Tc-99m ECD/001_Normalized/101f.nii	101f			size = 0.0, weight = 0.0		GYEONGJA^O [BASAL-NC] BASAL-NC BASAL-NC |> NORMALIZED to SPECT [:0]	20150131_082546.706	ff9900ff	Putamen_l_o	0.5	287.463	45.2506	8.072	290050	2320.4	373.598	371.515
C:/Users/In Kook Chun/SkyDrive/My Reseach/Research_Clinical/Rest Perfusion SPECT in TGA/Rest Perfusion SPECT with Tc-99m ECD/001_Normalized/101f.nii	101f			size = 0.0, weight = 0.0		GYEONGJA^O [BASAL-NC] BASAL-NC BASAL-NC |> NORMALIZED to SPECT [:0]	20150131_082546.706	ff9900ff	Putamen_r_o	0.5	268.13	51.1077	8.512	285290	2282.32	389.398	384.754
C:/Users/In Kook Chun/SkyDrive/My Reseach/Research_Clinical/Rest Perfusion SPECT in TGA/Rest Perfusion SPECT with Tc-99m ECD/001_Normalized/101f.nii	101f			size = 0.0, weight = 0.0		GYEONGJA^O [BASAL-NC] BASAL-NC BASAL-NC |> NORMALIZED to SPECT [:0]	20150131_082546.706	ffffcc00	Pallidum_l_o	0.5	227.47	61.9023	2.344	66648.6	533.189	353.796	342.898
C:/Users/In Kook Chun/SkyDrive/My Reseach/Research_Clinical/Rest Perfusion SPECT in TGA/Rest Perfusion SPECT with Tc-99m ECD/001_Normalized/101f.nii	101f			size = 0.0, weight = 0.0		GYEONGJA^O [BASAL-NC] BASAL-NC BASAL-NC |> NORMALIZED to SPECT [:0]	20150131_082546.706	ffffcc00	Pallidum_r_o	0.5	256.153	48.3818	2.24	71723	573.784	378.166	367.596
C:/Users/In Kook Chun/SkyDrive/My Reseach/Research_Clinical/Rest Perfusion SPECT in TGA/Rest Perfusion SPECT with Tc-99m ECD/001_Normalized/101f.nii	101f			size = 0.0, weight = 0.0		GYEONGJA^O [BASAL-NC] BASAL-NC BASAL-NC |> NORMALIZED to SPECT [:0]	20150131_082546.706	ff00ff00	Thalamus_l_o	0.5	237.23	55.5441	8.8	260953	2087.62	370.163	366.477
C:/Users/In Kook Chun/SkyDrive/My Reseach/Research_Clinical/Rest Perfusion SPECT in TGA/Rest Perfusion SPECT with Tc-99m ECD/001_Normalized/101f.nii	101f			size = 0.0, weight = 0.0		GYEONGJA^O [BASAL-NC] BASAL-NC BASAL-NC |> NORMALIZED to SPECT [:0]	20150131_082546.706	ff00ff00	Thalamus_r_o	0.5	232.986	41.2453	8.456	246267	1970.13	335.239	333.358
C:/Users/In Kook Chun/SkyDrive/My Reseach/Research_Clinical/Rest Perfusion SPECT in TGA/Rest Perfusion SPECT with Tc-99m ECD/001_Normalized/101f.nii	101f			size = 0.0, weight = 0.0		GYEONGJA^O [BASAL-NC] BASAL-NC BASAL-NC |> NORMALIZED to SPECT [:0]	20150131_082546.706	ffb2e389	Heschl_l_o	0.5	286.443	41.7315	1.8	64449.6	515.597	395.841	373.661
C:/Users/In Kook Chun/SkyDrive/My Reseach/Research_Clinical/Rest Perfusion SPECT in TGA/Rest Perfusion SPECT with Tc-99m ECD/001_Normalized/101f.nii	101f			size = 0.0, weight = 0.0		GYEONGJA^O [BASAL-NC] BASAL-NC BASAL-NC |> NORMALIZED to SPECT [:0]	20150131_082546.706	ffb2e389	Heschl_r_o	0.5	298.642	42.561	1.992	74361.8	594.894	402.898	400.166
C:/Users/In Kook Chun/SkyDrive/My Reseach/Research_Clinical/Rest Perfusion SPECT in TGA/Rest Perfusion SPECT with Tc-99m ECD/001_Normalized/101f.nii	101f			size = 0.0, weight = 0.0		GYEONGJA^O [BASAL-NC] BASAL-NC BASAL-NC |> NORMALIZED to SPECT [:0]	20150131_082546.706	ff8834c6	Parietal_l_o	0.5	311.577	73.0107	36.096	1.40584e+06	11246.7	514.618	508.623
C:/Users/In Kook Chun/SkyDrive/My Reseach/Research_Clinical/Rest Perfusion SPECT in TGA/Rest Perfusion SPECT with Tc-99m ECD/001_Normalized/101f.nii	101f			size = 0.0, weight = 0.0		GYEONGJA^O [BASAL-NC] BASAL-NC BASAL-NC |> NORMALIZED to SPECT [:0]	20150131_082546.706	ff8834c6	Parietal_r_o	0.5	281.637	77.4645	28.536	1.0046e+06	8036.78	440.028	436.272
C:/Users/In Kook Chun/SkyDrive/My Reseach/Research_Clinical/Rest Perfusion SPECT in TGA/Rest Perfusion SPECT with Tc-99m ECD/001_Normalized/101f.nii	101f			size = 0.0, weight = 0.0		GYEONGJA^O [BASAL-NC] BASAL-NC BASAL-NC |> NORMALIZED to SPECT [:0]	20150131_082546.706	ff6cfaae	Temporal_l_o	0.5	273.383	77.0342	99.824	3.41127e+06	27290.2	481.364	477.977
C:/Users/In Kook Chun/SkyDrive/My Reseach/Research_Clinical/Rest Perfusion SPECT in TGA/Rest Perfusion SPECT with Tc-99m ECD/001_Normalized/101f.nii	101f			size = 0.0, weight = 0.0		GYEONGJA^O [BASAL-NC] BASAL-NC BASAL-NC |> NORMALIZED to SPECT [:0]	20150131_082546.706	ff6cfaae	Temporal_r_o	0.5	278.63	74.1354	109.056	3.79829e+06	30386.3	502.063	498.43
C:/Users/In Kook Chun/SkyDrive/My Reseach/Research_Clinical/Rest Perfusion SPECT in TGA/Rest Perfusion SPECT with Tc-99m ECD/001_Normalized/101f.nii	101f			size = 0.0, weight = 0.0		GYEONGJA^O [BASAL-NC] BASAL-NC BASAL-NC |> NORMALIZED to SPECT [:0]	20150131_082546.706	ff974806	Vermis_o	0.5	258.38	68.9462	16.32	527096	4216.77	392.722	391.326
C:/Users/In Kook Chun/SkyDrive/My Reseach/Research_Clinical/Rest Perfusion SPECT in TGA/Rest Perfusion SPECT with Tc-99m ECD/001_Normalized/101f.nii	101f			size = 0.0, weight = 0.0		GYEONGJA^O [BASAL-NC] BASAL-NC BASAL-NC |> NORMALIZED to SPECT [:0]	20150131_082546.706	ffdbeef3	Cerebellum_Crus_l_o	0.5	290.505	89.6399	35.976	1.3064e+06	10451.2	454.174	452.737
C:/Users/In Kook Chun/SkyDrive/My Reseach/Research_Clinical/Rest Perfusion SPECT in TGA/Rest Perfusion SPECT with Tc-99m ECD/001_Normalized/101f.nii	101f			size = 0.0, weight = 0.0		GYEONGJA^O [BASAL-NC] BASAL-NC BASAL-NC |> NORMALIZED to SPECT [:0]	20150131_082546.706	ffdbeef3	Cerebellum_Crus_r_o	0.5	253.421	103.037	38.12	1.20755e+06	9660.41	440.973	438.818
C:/Users/In Kook Chun/SkyDrive/My Reseach/Research_Clinical/Rest Perfusion SPECT in TGA/Rest Perfusion SPECT with Tc-99m ECD/001_Normalized/101f.nii	101f			size = 0.0, weight = 0.0		GYEONGJA^O [BASAL-NC] BASAL-NC BASAL-NC |> NORMALIZED to SPECT [:0]	20150131_082546.706	fffaef05	Cerebellum_l_o	0.5	261.203	82.2144	51.52	1.68214e+06	13457.2	427.41	424.703
C:/Users/In Kook Chun/SkyDrive/My Reseach/Research_Clinical/Rest Perfusion SPECT in TGA/Rest Perfusion SPECT with Tc-99m ECD/001_Normalized/101f.nii	101f			size = 0.0, weight = 0.0		GYEONGJA^O [BASAL-NC] BASAL-NC BASAL-NC |> NORMALIZED to SPECT [:0]	20150131_082546.706	fffaef05	Cerebellum_r_o	0.5	253.645	84.553	53.384	1.69257e+06	13540.6	428.355	425.201
# PMOD_VOI_STATISTICS
# FORMAT[UNI]
# DATE_TIME[2015.01.31_08:33:52]
# VERSION[3.603]
# AXIS[Experiment][VOI][TAC][]
# VOXEL_FRACTION_MODE[1]
# DATA
// Component [string]	File [string]	PatientName [string]	PatientID [string]	PatientInfo [string]	StudyDescription [string]	SeriesDescription [string]	StudyDate [date_time]	Color [0xARGB]	VoiName(Region) [string]	Time [seconds]	Averaged [1/1]	Sd [1/1]	Volume [ccm]	Total(SUM) [1/1]	Total(AVR*VOL) [(1/1)*(ccm)]	Max [1/1]	HotAveraged(5) [1/1]
C:/Users/In Kook Chun/SkyDrive/My Reseach/Research_Clinical/Rest Perfusion SPECT in TGA/Rest Perfusion SPECT with Tc-99m ECD/001_Normalized/104_basal_normalized.nii	104			size = 0.0, weight = 0.0		AN_NM_20121018210116 [BASAL-NC] BASAL-NC BASAL-NC |> NORMALIZED to SPECT [:0]	20150131_082546.871	ff6400ff	Precentral_l_o	0.5	275.393	57.4361	28.208	971034	7768.27	394.621	393.601
C:/Users/In Kook Chun/SkyDrive/My Reseach/Research_Clinical/Rest Perfusion SPECT in TGA/Rest Perfusion SPECT with Tc-99m ECD/001_Normalized/104_basal_normalized.nii	104			size = 0.0, weight = 0.0		AN_NM_20121018210116 [BASAL-NC] BASAL-NC BASAL-NC |> NORMALIZED to SPECT [:0]	20150131_082546.871	ff6400ff	Precentral_r_o	0.5	263.233	69.8171	27.048	889991	7119.93	396.25	392.061
C:/Users/In Kook Chun/SkyDrive/My Reseach/Research_Clinical/Rest Perfusion SPECT in TGA/Rest Perfusion SPECT with Tc-99m ECD/001_Normalized/104_basal_normalized.nii	104			size = 0.0, weight = 0.0		AN_NM_20121018210116 [BASAL-NC] BASAL-NC BASAL-NC |> NORMALIZED to SPECT [:0]	20150131_082546.871	ff5dbcff	Rolandic_Oper_l_o	0.5	264.257	33.732	7.92	261615	2092.92	372.392	341.738
C:/Users/In Kook Chun/SkyDrive/My Reseach/Research_Clinical/Rest Perfusion SPECT in TGA/Rest Perfusion SPECT with Tc-99m ECD/001_Normalized/104_basal_normalized.nii	104			size = 0.0, weight = 0.0		AN_NM_20121018210116 [BASAL-NC] BASAL-NC BASAL-NC |> NORMALIZED to SPECT [:0]	20150131_082546.871	ff5dbcff	Rolandic_Oper_r_o	0.5	247.533	43.1793	10.648	329466	2635.73	340.478	336.552
C:/Users/In Kook Chun/SkyDrive/My Reseach/Research_Clinical/Rest Perfusion SPECT in TGA/Rest Perfusion SPECT with Tc-99m ECD/001_Normalized/104_basal_normalized.nii	104			size = 0.0, weight = 0.0		AN_NM_20121018210116 [BASAL-NC] BASAL-NC BASAL-NC |> NORMALIZED to SPECT [:0]	20150131_082546.871	ff0072ff	Supp_Motor_Area_l_o	0.5	256.134	59.2343	17.176	549920	4399.36	367.992	366.604
C:/Users/In Kook Chun/SkyDrive/My Reseach/Research_Clinical/Rest Perfusion SPECT in TGA/Rest Perfusion SPECT with Tc-99m ECD/001_Normalized/104_basal_normalized.nii	104			size = 0.0, weight = 0.0		AN_NM_20121018210116 [BASAL-NC] BASAL-NC BASAL-NC |> NORMALIZED to SPECT [:0]	20150131_082546.871	ff0072ff	Supp_Motor_Area_r_o	0.5	276.089	47.8425	18.968	654607	5236.86	371.221	369.65
C:/Users/In Kook Chun/SkyDrive/My Reseach/Research_Clinical/Rest Perfusion SPECT in TGA/Rest Perfusion SPECT with Tc-99m ECD/001_Normalized/104_basal_normalized.nii	104			size = 0.0, weight = 0.0		AN_NM_20121018210116 [BASAL-NC] BASAL-NC BASAL-NC |> NORMALIZED to SPECT [:0]	20150131_082546.871	ff6464ff	Olfactory_l_o	0.5	212.471	29.2692	2.24	59491.8	475.934	280.577	276.339
C:/Users/In Kook Chun/SkyDrive/My Reseach/Research_Clinical/Rest Perfusion SPECT in TGA/Rest Perfusion SPECT with Tc-99m ECD/001_Normalized/104_basal_normalized.nii	104			size = 0.0, weight = 0.0		AN_NM_20121018210116 [BASAL-NC] BASAL-NC BASAL-NC |> NORMALIZED to SPECT [:0]	20150131_082546.871	ff6464ff	Olfactory_r_o	0.5	213.87	36.8898	2.312	61808.4	494.467	293.791	287.865
C:/Users/In Kook Chun/SkyDrive/My Reseach/Research_Clinical/Rest Perfusion SPECT in TGA/Rest Perfusion SPECT with Tc-99m ECD/001_Normalized/104_basal_normalized.nii	104			size = 0.0, weight = 0.0		AN_NM_20121018210116 [BASAL-NC] BASAL-NC BASAL-NC |> NORMALIZED to SPECT [:0]	20150131_082546.871	ff0000ff	Frontal_Sup_l_o	0.5	256.36	65.0685	60.432	1.93654e+06	15492.3	412.565	411.393
C:/Users/In Kook Chun/SkyDrive/My Reseach/Research_Clinical/Rest Perfusion SPECT in TGA/Rest Perfusion SPECT with Tc-99m ECD/001_Normalized/104_basal_normalized.nii	104			size = 0.0, weight = 0.0		AN_NM_20121018210116 [BASAL-NC] BASAL-NC BASAL-NC |> NORMALIZED to SPECT [:0]	20150131_082546.871	ff0000ff	Frontal_Sup_r_o	0.5	257.45	67.478	57.496	1.85029e+06	14802.3	388.221	387.258
C:/Users/In Kook Chun/SkyDrive/My Reseach/Research_Clinical/Rest Perfusion SPECT in TGA/Rest Perfusion SPECT with Tc-99m ECD/001_Normalized/104_basal_normalized.nii	104			size = 0.0, weight = 0.0		AN_NM_20121018210116 [BASAL-NC] BASAL-NC BASAL-NC |> NORMALIZED to SPECT [:0]	20150131_082546.871	ff1ca7ff	Frontal_Mid_l_o	0.5	266.053	64.5044	51.76	1.72136e+06	13770.9	398.864	395.881
C:/Users/In Kook Chun/SkyDrive/My Reseach/Research_Clinical/Rest Perfusion SPECT in TGA/Rest Perfusion SPECT with Tc-99m ECD/001_Normalized/104_basal_normalized.nii	104			size = 0.0, weight = 0.0		AN_NM_20121018210116 [BASAL-NC] BASAL-NC BASAL-NC |> NORMALIZED to SPECT [:0]	20150131_082546.871	ff1ca7ff	Frontal_Mid_r_o	0.5	267.19	70.5457	55.8	1.86365e+06	14909.2	398.021	395.653
C:/Users/In Kook Chun/SkyDrive/My Reseach/Research_Clinical/Rest Perfusion SPECT in TGA/Rest Perfusion SPECT with Tc-99m ECD/001_Normalized/104_basal_normalized.nii	104			size = 0.0, weight = 0.0		AN_NM_20121018210116 [BASAL-NC] BASAL-NC BASAL-NC |> NORMALIZED to SPECT [:0]	20150131_082546.871	ff1cf7ff	Frontal_Inf_l_o	0.5	248.413	63.3918	42.056	1.30591e+06	10447.3	402.007	398.63
C:/Users/In Kook Chun/SkyDrive/My Reseach/Research_Clinical/Rest Perfusion SPECT in TGA/Rest Perfusion SPECT with Tc-99m ECD/001_Normalized/104_basal_normalized.nii	104			size = 0.0, weight = 0.0		AN_NM_20121018210116 [BASAL-NC] BASAL-NC BASAL-NC |> NORMALIZED to SPECT [:0]	20150131_082546.871	ff1cf7ff	Frontal_Inf_r_o	0.5	240.436	72.5889	42.056	1.26397e+06	10111.8	382.964	381.453
C:/Users/In Kook Chun/SkyDrive/My Reseach/Research_Clinical/Rest Perfusion SPECT in TGA/Rest Perfusion SPECT with Tc-99m ECD/001_Normalized/104_basal_normalized.nii	104			size = 0.0, weight = 0.0		AN_NM_20121018210116 [BASAL-NC] BASAL-NC BASAL-NC |> NORMALIZED to SPECT [:0]	20150131_082546.871	ffa0ffff	Rectus_l_o	0.5	255.349	34.9749	6.816	217558	1740.46	323.463	319
C:/Users/In Kook Chun/SkyDrive/My Reseach/Research_Clinical/Rest Perfusion SPECT in TGA/Rest Perfusion SPECT with Tc-99m ECD/001_Normalized/104_basal_normalized.nii	104			size = 0.0, weight = 0.0		AN_NM_20121018210116 [BASAL-NC] BASAL-NC BASAL-NC |> NORMALIZED to SPECT [:0]	20150131_082546.871	ffa0ffff	Rectus_r_o	0.5	259.889	44.8768	5.96	193617	1548.94	372.021	370.072
C:/Users/In Kook Chun/SkyDrive/My Reseach/Research_Clinical/Rest Perfusion SPECT in TGA/Rest Perfusion SPECT with Tc-99m ECD/001_Normalized/104_basal_normalized.nii	104			size = 0.0, weight = 0.0		AN_NM_20121018210116 [BASAL-NC] BASAL-NC BASAL-NC |> NORMALIZED to SPECT [:0]	20150131_082546.871	ff8fafff	Insula_l_o	0.5	257.917	42.4817	14.864	479210	3833.68	333.963	331.769
C:/Users/In Kook Chun/SkyDrive/My Reseach/Research_Clinical/Rest Perfusion SPECT in TGA/Rest Perfusion SPECT with Tc-99m ECD/001_Normalized/104_basal_normalized.nii	104			size = 0.0, weight = 0.0		AN_NM_20121018210116 [BASAL-NC] BASAL-NC BASAL-NC |> NORMALIZED to SPECT [:0]	20150131_082546.871	ff8fafff	Insula_r_o	0.5	240.725	35.7799	14.16	426084	3408.67	329.206	327.963
C:/Users/In Kook Chun/SkyDrive/My Reseach/Research_Clinical/Rest Perfusion SPECT in TGA/Rest Perfusion SPECT with Tc-99m ECD/001_Normalized/104_basal_normalized.nii	104			size = 0.0, weight = 0.0		AN_NM_20121018210116 [BASAL-NC] BASAL-NC BASAL-NC |> NORMALIZED to SPECT [:0]	20150131_082546.871	ffb2a2c7	Cingulum_Ant_l_o	0.5	215.374	63.3291	11.2	301523	2412.18	337.035	334.103
C:/Users/In Kook Chun/SkyDrive/My Reseach/Research_Clinical/Rest Perfusion SPECT in TGA/Rest Perfusion SPECT with Tc-99m ECD/001_Normalized/104_basal_normalized.nii	104			size = 0.0, weight = 0.0		AN_NM_20121018210116 [BASAL-NC] BASAL-NC BASAL-NC |> NORMALIZED to SPECT [:0]	20150131_082546.871	ffb2a2c7	Cingulum_Ant_r_o	0.5	215.052	58.8718	10.504	282363	2258.9	311.091	309.883
C:/Users/In Kook Chun/SkyDrive/My Reseach/Research_Clinical/Rest Perfusion SPECT in TGA/Rest Perfusion SPECT with Tc-99m ECD/001_Normalized/104_basal_normalized.nii	104			size = 0.0, weight = 0.0		AN_NM_20121018210116 [BASAL-NC] BASAL-NC BASAL-NC |> NORMALIZED to SPECT [:0]	20150131_082546.871	ff8fafff	Cingulum_Mid_l_o	0.5	244.564	69.9528	15.528	474700	3797.6	363.249	361.061
C:/Users/In Kook Chun/SkyDrive/My Reseach/Research_Clinical/Rest Perfusion SPECT in TGA/Rest Perfusion SPECT with Tc-99m ECD/001_Normalized/104_basal_normalized.nii	104			size = 0.0, weight = 0.0		AN_NM_20121018210116 [BASAL-NC] BASAL-NC BASAL-NC |> NORMALIZED to SPECT [:0]	20150131_082546.871	ff8fafff	Cingulum_Mid_r_o	0.5	237.455	57.4922	17.624	523113	4184.9	333.549	332.546
C:/Users/In Kook Chun/SkyDrive/My Reseach/Research_Clinical/Rest Perfusion SPECT in TGA/Rest Perfusion SPECT with Tc-99m ECD/001_Normalized/104_basal_normalized.nii	104			size = 0.0, weight = 0.0		AN_NM_20121018210116 [BASAL-NC] BASAL-NC BASAL-NC |> NORMALIZED to SPECT [:0]	20150131_082546.871	ff5f497a	Cingulum_Post_l_o	0.5	208.28	75.2464	3.704	96433.4	771.467	340.292	337.255
C:/Users/In Kook Chun/SkyDrive/My Reseach/Research_Clinical/Rest Perfusion SPECT in TGA/Rest Perfusion SPECT with Tc-99m ECD/001_Normalized/104_basal_normalized.nii	104			size = 0.0, weight = 0.0		AN_NM_20121018210116 [BASAL-NC] BASAL-NC BASAL-NC |> NORMALIZED to SPECT [:0]	20150131_082546.871	ff5f497a	Cingulum_Post_r_o	0.5	158.954	73.4038	2.68	53249.7	425.997	316.506	313.7
C:/Users/In Kook Chun/SkyDrive/My Reseach/Research_Clinical/Rest Perfusion SPECT in TGA/Rest Perfusion SPECT with Tc-99m ECD/001_Normalized/104_basal_normalized.nii	104			size = 0.0, weight = 0.0		AN_NM_20121018210116 [BASAL-NC] BASAL-NC BASAL-NC |> NORMALIZED to SPECT [:0]	20150131_082546.871	ff3f6c19	Hippo_Parahippo_l_o	0.5	182.376	44.0582	15.28	348338	2786.7	302.963	299.72
C:/Users/In Kook Chun/SkyDrive/My Reseach/Research_Clinical/Rest Perfusion SPECT in TGA/Rest Perfusion SPECT with Tc-99m ECD/001_Normalized/104_basal_normalized.nii	104			size = 0.0, weight = 0.0		AN_NM_20121018210116 [BASAL-NC] BASAL-NC BASAL-NC |> NORMALIZED to SPECT [:0]	20150131_082546.871	ff3f6c19	Hippo_Parahippo_r_o	0.5	189.583	34.027	16.624	393955	3151.64	273.934	268.628
C:/Users/In Kook Chun/SkyDrive/My Reseach/Research_Clinical/Rest Perfusion SPECT in TGA/Rest Perfusion SPECT with Tc-99m ECD/001_Normalized/104_basal_normalized.nii	104			size = 0.0, weight = 0.0		AN_NM_20121018210116 [BASAL-NC] BASAL-NC BASAL-NC |> NORMALIZED to SPECT [:0]	20150131_082546.871	ffdede07	Amygdala_l_o	0.5	216.648	20.1177	1.76	47662.6	381.301	271.476	264.839
C:/Users/In Kook Chun/SkyDrive/My Reseach/Research_Clinical/Rest Perfusion SPECT in TGA/Rest Perfusion SPECT with Tc-99m ECD/001_Normalized/104_basal_normalized.nii	104			size = 0.0, weight = 0.0		AN_NM_20121018210116 [BASAL-NC] BASAL-NC BASAL-NC |> NORMALIZED to SPECT [:0]	20150131_082546.871	ffdede07	Amygdala_r_o	0.5	188.233	15.653	1.984	46681.8	373.454	222.104	221.407
C:/Users/In Kook Chun/SkyDrive/My Reseach/Research_Clinical/Rest Perfusion SPECT in TGA/Rest Perfusion SPECT with Tc-99m ECD/001_Normalized/104_basal_normalized.nii	104			size = 0.0, weight = 0.0		AN_NM_20121018210116 [BASAL-NC] BASAL-NC BASAL-NC |> NORMALIZED to SPECT [:0]	20150131_082546.871	ffc27c3b	Calcarine_l_o	0.5	322.821	96.195	18.064	728929	5831.43	468.108	467.703
C:/Users/In Kook Chun/SkyDrive/My Reseach/Research_Clinical/Rest Perfusion SPECT in TGA/Rest Perfusion SPECT with Tc-99m ECD/001_Normalized/104_basal_normalized.nii	104			size = 0.0, weight = 0.0		AN_NM_20121018210116 [BASAL-NC] BASAL-NC BASAL-NC |> NORMALIZED to SPECT [:0]	20150131_082546.871	ffc27c3b	Calcarine_r_o	0.5	323.33	94.0425	14.888	601717	4813.73	455.637	452.36
C:/Users/In Kook Chun/SkyDrive/My Reseach/Research_Clinical/Rest Perfusion SPECT in TGA/Rest Perfusion SPECT with Tc-99m ECD/001_Normalized/104_basal_normalized.nii	104			size = 0.0, weight = 0.0		AN_NM_20121018210116 [BASAL-NC] BASAL-NC BASAL-NC |> NORMALIZED to SPECT [:0]	20150131_082546.871	fffcbf06	Cuneus_l_o	0.5	316.395	71.617	12.208	482819	3862.55	444.779	413.239
C:/Users/In Kook Chun/SkyDrive/My Reseach/Research_Clinical/Rest Perfusion SPECT in TGA/Rest Perfusion SPECT with Tc-99m ECD/001_Normalized/104_basal_normalized.nii	104			size = 0.0, weight = 0.0		AN_NM_20121018210116 [BASAL-NC] BASAL-NC BASAL-NC |> NORMALIZED to SPECT [:0]	20150131_082546.871	fffcbf06	Cuneus_r_o	0.5	343.493	52.2853	11.392	489135	3913.08	430.422	428.302
C:/Users/In Kook Chun/SkyDrive/My Reseach/Research_Clinical/Rest Perfusion SPECT in TGA/Rest Perfusion SPECT with Tc-99m ECD/001_Normalized/104_basal_normalized.nii	104			size = 0.0, weight = 0.0		AN_NM_20121018210116 [BASAL-NC] BASAL-NC BASAL-NC |> NORMALIZED to SPECT [:0]	20150131_082546.871	ffff8200	Lingual_l_o	0.5	308.566	75.9418	16.76	646446	5171.57	443.594	442.988
C:/Users/In Kook Chun/SkyDrive/My Reseach/Research_Clinical/Rest Perfusion SPECT in TGA/Rest Perfusion SPECT with Tc-99m ECD/001_Normalized/104_basal_normalized.nii	104			size = 0.0, weight = 0.0		AN_NM_20121018210116 [BASAL-NC] BASAL-NC BASAL-NC |> NORMALIZED to SPECT [:0]	20150131_082546.871	ffff8200	Lingual_r_o	0.5	298.405	79.0252	18.4	686331	5490.65	439.894	438.225
C:/Users/In Kook Chun/SkyDrive/My Reseach/Research_Clinical/Rest Perfusion SPECT in TGA/Rest Perfusion SPECT with Tc-99m ECD/001_Normalized/104_basal_normalized.nii	104			size = 0.0, weight = 0.0		AN_NM_20121018210116 [BASAL-NC] BASAL-NC BASAL-NC |> NORMALIZED to SPECT [:0]	20150131_082546.871	ffff0000	Occipital_l_o	0.5	288.328	63.0631	44.616	1.608e+06	12864	465.951	459.231
C:/Users/In Kook Chun/SkyDrive/My Reseach/Research_Clinical/Rest Perfusion SPECT in TGA/Rest Perfusion SPECT with Tc-99m ECD/001_Normalized/104_basal_normalized.nii	104			size = 0.0, weight = 0.0		AN_NM_20121018210116 [BASAL-NC] BASAL-NC BASAL-NC |> NORMALIZED to SPECT [:0]	20150131_082546.871	ffff0000	Occipital_r_o	0.5	281.282	69.4764	36	1.26577e+06	10126.2	415.793	411.539
C:/Users/In Kook Chun/SkyDrive/My Reseach/Research_Clinical/Rest Perfusion SPECT in TGA/Rest Perfusion SPECT with Tc-99m ECD/001_Normalized/104_basal_normalized.nii	104			size = 0.0, weight = 0.0		AN_NM_20121018210116 [BASAL-NC] BASAL-NC BASAL-NC |> NORMALIZED to SPECT [:0]	20150131_082546.871	ffeef98e	Fusiform_l_o	0.5	267.692	60.0285	18.48	618369	4946.95	397.136	396.053
C:/Users/In Kook Chun/SkyDrive/My Reseach/Research_Clinical/Rest Perfusion SPECT in TGA/Rest Perfusion SPECT with Tc-99m ECD/001_Normalized/104_basal_normalized.nii	104			size = 0.0, weight = 0.0		AN_NM_20121018210116 [BASAL-NC] BASAL-NC BASAL-NC |> NORMALIZED to SPECT [:0]	20150131_082546.871	ffeef98e	Fusiform_r_o	0.5	259.042	59.984	20.144	652268	5218.14	411.365	408.093
C:/Users/In Kook Chun/SkyDrive/My Reseach/Research_Clinical/Rest Perfusion SPECT in TGA/Rest Perfusion SPECT with Tc-99m ECD/001_Normalized/104_basal_normalized.nii	104			size = 0.0, weight = 0.0		AN_NM_20121018210116 [BASAL-NC] BASAL-NC BASAL-NC |> NORMALIZED to SPECT [:0]	20150131_082546.871	ffcc00fb	Postcentral_l_o	0.5	267.156	58.1417	31.136	1.03977e+06	8318.17	380.393	375.575
C:/Users/In Kook Chun/SkyDrive/My Reseach/Research_Clinical/Rest Perfusion SPECT in TGA/Rest Perfusion SPECT with Tc-99m ECD/001_Normalized/104_basal_normalized.nii	104			size = 0.0, weight = 0.0		AN_NM_20121018210116 [BASAL-NC] BASAL-NC BASAL-NC |> NORMALIZED to SPECT [:0]	20150131_082546.871	ffcc00fb	Postcentral_r_o	0.5	261.147	70.8553	30.584	998364	7986.91	403.936	402.776
C:/Users/In Kook Chun/SkyDrive/My Reseach/Research_Clinical/Rest Perfusion SPECT in TGA/Rest Perfusion SPECT with Tc-99m ECD/001_Normalized/104_basal_normalized.nii	104			size = 0.0, weight = 0.0		AN_NM_20121018210116 [BASAL-NC] BASAL-NC BASAL-NC |> NORMALIZED to SPECT [:0]	20150131_082546.871	ffbe72bf	SupraMarginal_l_o	0.5	269.907	45.3771	10.048	339004	2712.03	371.607	369.972
C:/Users/In Kook Chun/SkyDrive/My Reseach/Research_Clinical/Rest Perfusion SPECT in TGA/Rest Perfusion SPECT with Tc-99m ECD/001_Normalized/104_basal_normalized.nii	104			size = 0.0, weight = 0.0		AN_NM_20121018210116 [BASAL-NC] BASAL-NC BASAL-NC |> NORMALIZED to SPECT [:0]	20150131_082546.871	ffbe72bf	SupraMarginal_r_o	0.5	265.323	52.8099	15.792	523747	4189.98	374.435	371.164
C:/Users/In Kook Chun/SkyDrive/My Reseach/Research_Clinical/Rest Perfusion SPECT in TGA/Rest Perfusion SPECT with Tc-99m ECD/001_Normalized/104_basal_normalized.nii	104			size = 0.0, weight = 0.0		AN_NM_20121018210116 [BASAL-NC] BASAL-NC BASAL-NC |> NORMALIZED to SPECT [:0]	20150131_082546.871	ffed6dc5	Angular_l_o	0.5	274.44	49.0599	9.384	321918	2575.34	359.992	357.381
C:/Users/In Kook Chun/SkyDrive/My Reseach/Research_Clinical/Rest Perfusion SPECT in TGA/Rest Perfusion SPECT with Tc-99m ECD/001_Normalized/104_basal_normalized.nii	104			size = 0.0, weight = 0.0		AN_NM_20121018210116 [BASAL-NC] BASAL-NC BASAL-NC |> NORMALIZED to SPECT [:0]	20150131_082546.871	ffed6dc5	Angular_r_o	0.5	271.642	73.9293	14.016	475916	3807.33	382.15	380.084
C:/Users/In Kook Chun/SkyDrive/My Reseach/Research_Clinical/Rest Perfusion SPECT in TGA/Rest Perfusion SPECT with Tc-99m ECD/001_Normalized/104_basal_normalized.nii	104			size = 0.0, weight = 0.0		AN_NM_20121018210116 [BASAL-NC] BASAL-NC BASAL-NC |> NORMALIZED to SPECT [:0]	20150131_082546.871	ffba67f2	Precuneus_l_o	0.5	276.197	70.6078	28.224	974423	7795.38	390.636	387.233
C:/Users/In Kook Chun/SkyDrive/My Reseach/Research_Clinical/Rest Perfusion SPECT in TGA/Rest Perfusion SPECT with Tc-99m ECD/001_Normalized/104_basal_normalized.nii	104			size = 0.0, weight = 0.0		AN_NM_20121018210116 [BASAL-NC] BASAL-NC BASAL-NC |> NORMALIZED to SPECT [:0]	20150131_082546.871	ffba67f2	Precuneus_r_o	0.5	267.361	73.8152	26.12	872934	6983.47	414.85	411.065
C:/Users/In Kook Chun/SkyDrive/My Reseach/Research_Clinical/Rest Perfusion SPECT in TGA/Rest Perfusion SPECT with Tc-99m ECD/001_Normalized/104_basal_normalized.nii	104			size = 0.0, weight = 0.0		AN_NM_20121018210116 [BASAL-NC] BASAL-NC BASAL-NC |> NORMALIZED to SPECT [:0]	20150131_082546.871	ffbeb4ff	Paracentral_Lobule_l_o	0.5	281.675	48.4734	10.792	379979	3039.83	373.307	372.104
C:/Users/In Kook Chun/SkyDrive/My Reseach/Research_Clinical/Rest Perfusion SPECT in TGA/Rest Perfusion SPECT with Tc-99m ECD/001_Normalized/104_basal_normalized.nii	104			size = 0.0, weight = 0.0		AN_NM_20121018210116 [BASAL-NC] BASAL-NC BASAL-NC |> NORMALIZED to SPECT [:0]	20150131_082546.871	ffbeb4ff	Paracentral_Lobule_r_o	0.5	273.414	37.9395	6.688	228574	1828.59	371.607	369.587
C:/Users/In Kook Chun/SkyDrive/My Reseach/Research_Clinical/Rest Perfusion SPECT in TGA/Rest Perfusion SPECT with Tc-99m ECD/001_Normalized/104_basal_normalized.nii	104			size = 0.0, weight = 0.0		AN_NM_20121018210116 [BASAL-NC] BASAL-NC BASAL-NC |> NORMALIZED to SPECT [:0]	20150131_082546.871	ffff0000	Caudate_l_o	0.5	196.911	55.5164	7.696	189428	1515.43	328.263	322.606
C:/Users/In Kook Chun/SkyDrive/My Reseach/Research_Clinical/Rest Perfusion SPECT in TGA/Rest Perfusion SPECT with Tc-99m ECD/001_Normalized/104_basal_normalized.nii	104			size = 0.0, weight = 0.0		AN_NM_20121018210116 [BASAL-NC] BASAL-NC BASAL-NC |> NORMALIZED to SPECT [:0]	20150131_082546.871	ffff0000	Caudate_r_o	0.5	198.763	55.401	7.952	197571	1580.57	344.935	332.34
C:/Users/In Kook Chun/SkyDrive/My Reseach/Research_Clinical/Rest Perfusion SPECT in TGA/Rest Perfusion SPECT with Tc-99m ECD/001_Normalized/104_basal_normalized.nii	104			size = 0.0, weight = 0.0		AN_NM_20121018210116 [BASAL-NC] BASAL-NC BASAL-NC |> NORMALIZED to SPECT [:0]	20150131_082546.871	ff9900ff	Putamen_l_o	0.5	302.108	43.4457	8.072	304827	2438.62	375.992	373.998
C:/Users/In Kook Chun/SkyDrive/My Reseach/Research_Clinical/Rest Perfusion SPECT in TGA/Rest Perfusion SPECT with Tc-99m ECD/001_Normalized/104_basal_normalized.nii	104			size = 0.0, weight = 0.0		AN_NM_20121018210116 [BASAL-NC] BASAL-NC BASAL-NC |> NORMALIZED to SPECT [:0]	20150131_082546.871	ff9900ff	Putamen_r_o	0.5	287.759	39.4666	8.512	306176	2449.41	364.407	362.052
C:/Users/In Kook Chun/SkyDrive/My Reseach/Research_Clinical/Rest Perfusion SPECT in TGA/Rest Perfusion SPECT with Tc-99m ECD/001_Normalized/104_basal_normalized.nii	104			size = 0.0, weight = 0.0		AN_NM_20121018210116 [BASAL-NC] BASAL-NC BASAL-NC |> NORMALIZED to SPECT [:0]	20150131_082546.871	ffffcc00	Pallidum_l_o	0.5	266.41	36.9478	2.344	78058.1	624.465	355.149	351.652
C:/Users/In Kook Chun/SkyDrive/My Reseach/Research_Clinical/Rest Perfusion SPECT in TGA/Rest Perfusion SPECT with Tc-99m ECD/001_Normalized/104_basal_normalized.nii	104			size = 0.0, weight = 0.0		AN_NM_20121018210116 [BASAL-NC] BASAL-NC BASAL-NC |> NORMALIZED to SPECT [:0]	20150131_082546.871	ffffcc00	Pallidum_r_o	0.5	272.57	30.3297	2.24	76319.6	610.556	335.035	331.537
C:/Users/In Kook Chun/SkyDrive/My Reseach/Research_Clinical/Rest Perfusion SPECT in TGA/Rest Perfusion SPECT with Tc-99m ECD/001_Normalized/104_basal_normalized.nii	104			size = 0.0, weight = 0.0		AN_NM_20121018210116 [BASAL-NC] BASAL-NC BASAL-NC |> NORMALIZED to SPECT [:0]	20150131_082546.871	ff00ff00	Thalamus_l_o	0.5	246.18	45.0877	8.8	270798	2166.38	340.506	338.603
C:/Users/In Kook Chun/SkyDrive/My Reseach/Research_Clinical/Rest Perfusion SPECT in TGA/Rest Perfusion SPECT with Tc-99m ECD/001_Normalized/104_basal_normalized.nii	104			size = 0.0, weight = 0.0		AN_NM_20121018210116 [BASAL-NC] BASAL-NC BASAL-NC |> NORMALIZED to SPECT [:0]	20150131_082546.871	ff00ff00	Thalamus_r_o	0.5	256.791	42.5734	8.456	271428	2171.43	346.635	344.681
C:/Users/In Kook Chun/SkyDrive/My Reseach/Research_Clinical/Rest Perfusion SPECT in TGA/Rest Perfusion SPECT with Tc-99m ECD/001_Normalized/104_basal_normalized.nii	104			size = 0.0, weight = 0.0		AN_NM_20121018210116 [BASAL-NC] BASAL-NC BASAL-NC |> NORMALIZED to SPECT [:0]	20150131_082546.871	ffb2e389	Heschl_l_o	0.5	290.739	28.2329	1.8	65416.2	523.329	332.135	329.852
C:/Users/In Kook Chun/SkyDrive/My Reseach/Research_Clinical/Rest Perfusion SPECT in TGA/Rest Perfusion SPECT with Tc-99m ECD/001_Normalized/104_basal_normalized.nii	104			size = 0.0, weight = 0.0		AN_NM_20121018210116 [BASAL-NC] BASAL-NC BASAL-NC |> NORMALIZED to SPECT [:0]	20150131_082546.871	ffb2e389	Heschl_r_o	0.5	271.585	26.289	1.992	67624.7	540.998	312.777	311.108
C:/Users/In Kook Chun/SkyDrive/My Reseach/Research_Clinical/Rest Perfusion SPECT in TGA/Rest Perfusion SPECT with Tc-99m ECD/001_Normalized/104_basal_normalized.nii	104			size = 0.0, weight = 0.0		AN_NM_20121018210116 [BASAL-NC] BASAL-NC BASAL-NC |> NORMALIZED to SPECT [:0]	20150131_082546.871	ff8834c6	Parietal_l_o	0.5	272.963	66.5456	36.096	1.23161e+06	9852.89	393.436	389.984
C:/Users/In Kook Chun/SkyDrive/My Reseach/Research_Clinical/Rest Perfusion SPECT in TGA/Rest Perfusion SPECT with Tc-99m ECD/001_Normalized/104_basal_normalized.nii	104			size = 0.0, weight = 0.0		AN_NM_20121018210116 [BASAL-NC] BASAL-NC BASAL-NC |> NORMALIZED to SPECT [:0]	20150131_082546.871	ff8834c6	Parietal_r_o	0.5	239.141	80.0995	28.536	853017	6824.14	357.335	355.909
C:/Users/In Kook Chun/SkyDrive/My Reseach/Research_Clinical/Rest Perfusion SPECT in TGA/Rest Perfusion SPECT with Tc-99m ECD/001_Normalized/104_basal_normalized.nii	104			size = 0.0, weight = 0.0		AN_NM_20121018210116 [BASAL-NC] BASAL-NC BASAL-NC |> NORMALIZED to SPECT [:0]	20150131_082546.871	ff6cfaae	Temporal_l_o	0.5	257.409	61.7946	99.824	3.21195e+06	25695.6	402.279	400.47
C:/Users/In Kook Chun/SkyDrive/My Reseach/Research_Clinical/Rest Perfusion SPECT in TGA/Rest Perfusion SPECT with Tc-99m ECD/001_Normalized/104_basal_normalized.nii	104			size = 0.0, weight = 0.0		AN_NM_20121018210116 [BASAL-NC] BASAL-NC BASAL-NC |> NORMALIZED to SPECT [:0]	20150131_082546.871	ff6cfaae	Temporal_r_o	0.5	252.203	69.5398	109.056	3.43802e+06	27504.2	411.45	410.67
C:/Users/In Kook Chun/SkyDrive/My Reseach/Research_Clinical/Rest Perfusion SPECT in TGA/Rest Perfusion SPECT with Tc-99m ECD/001_Normalized/104_basal_normalized.nii	104			size = 0.0, weight = 0.0		AN_NM_20121018210116 [BASAL-NC] BASAL-NC BASAL-NC |> NORMALIZED to SPECT [:0]	20150131_082546.871	ff974806	Vermis_o	0.5	267.19	81.6942	16.32	545067	4360.54	421.165	420.259
C:/Users/In Kook Chun/SkyDrive/My Reseach/Research_Clinical/Rest Perfusion SPECT in TGA/Rest Perfusion SPECT with Tc-99m ECD/001_Normalized/104_basal_normalized.nii	104			size = 0.0, weight = 0.0		AN_NM_20121018210116 [BASAL-NC] BASAL-NC BASAL-NC |> NORMALIZED to SPECT [:0]	20150131_082546.871	ffdbeef3	Cerebellum_Crus_l_o	0.5	296.202	97.4841	35.976	1.33202e+06	10656.2	450.508	448.588
C:/Users/In Kook Chun/SkyDrive/My Reseach/Research_Clinical/Rest Perfusion SPECT in TGA/Rest Perfusion SPECT with Tc-99m ECD/001_Normalized/104_basal_normalized.nii	104			size = 0.0, weight = 0.0		AN_NM_20121018210116 [BASAL-NC] BASAL-NC BASAL-NC |> NORMALIZED to SPECT [:0]	20150131_082546.871	ffdbeef3	Cerebellum_Crus_r_o	0.5	260.639	103.974	38.12	1.24194e+06	9935.55	425.951	425.145
C:/Users/In Kook Chun/SkyDrive/My Reseach/Research_Clinical/Rest Perfusion SPECT in TGA/Rest Perfusion SPECT with Tc-99m ECD/001_Normalized/104_basal_normalized.nii	104			size = 0.0, weight = 0.0		AN_NM_20121018210116 [BASAL-NC] BASAL-NC BASAL-NC |> NORMALIZED to SPECT [:0]	20150131_082546.871	fffaef05	Cerebellum_l_o	0.5	277.198	90.0961	51.52	1.78515e+06	14281.2	429.036	427.951
C:/Users/In Kook Chun/SkyDrive/My Reseach/Research_Clinical/Rest Perfusion SPECT in TGA/Rest Perfusion SPECT with Tc-99m ECD/001_Normalized/104_basal_normalized.nii	104			size = 0.0, weight = 0.0		AN_NM_20121018210116 [BASAL-NC] BASAL-NC BASAL-NC |> NORMALIZED to SPECT [:0]	20150131_082546.871	fffaef05	Cerebellum_r_o	0.5	283.567	87.8875	53.384	1.89224e+06	15138	443.722	442.851
# PMOD_VOI_STATISTICS
# FORMAT[UNI]
# DATE_TIME[2015.01.31_08:34:49]
# VERSION[3.603]
# AXIS[Experiment][VOI][TAC][]
# VOXEL_FRACTION_MODE[1]
# DATA
// Component [string]	File [string]	PatientName [string]	PatientID [string]	PatientInfo [string]	StudyDescription [string]	SeriesDescription [string]	StudyDate [date_time]	Color [0xARGB]	VoiName(Region) [string]	Time [seconds]	Averaged [1/1]	Sd [1/1]	Volume [ccm]	Total(SUM) [1/1]	Total(AVR*VOL) [(1/1)*(ccm)]	Max [1/1]	HotAveraged(5) [1/1]
C:/Users/In Kook Chun/SkyDrive/My Reseach/Research_Clinical/Rest Perfusion SPECT in TGA/Rest Perfusion SPECT with Tc-99m ECD/001_Normalized/104f.nii	104f			size = 0.0, weight = 0.0		DONGBOK^KIM [BASAL-NC] BASAL-NC BASAL-NC |> NORMALIZED to SPECT [:0]	20150131_082547.036	ff6400ff	Precentral_l_o	0.5	294.589	66.862	28.208	1.03872e+06	8309.76	424.744	422.784
C:/Users/In Kook Chun/SkyDrive/My Reseach/Research_Clinical/Rest Perfusion SPECT in TGA/Rest Perfusion SPECT with Tc-99m ECD/001_Normalized/104f.nii	104f			size = 0.0, weight = 0.0		DONGBOK^KIM [BASAL-NC] BASAL-NC BASAL-NC |> NORMALIZED to SPECT [:0]	20150131_082547.036	ff6400ff	Precentral_r_o	0.5	281.97	71.0982	27.048	953341	7626.73	416.1	412.53
C:/Users/In Kook Chun/SkyDrive/My Reseach/Research_Clinical/Rest Perfusion SPECT in TGA/Rest Perfusion SPECT with Tc-99m ECD/001_Normalized/104f.nii	104f			size = 0.0, weight = 0.0		DONGBOK^KIM [BASAL-NC] BASAL-NC BASAL-NC |> NORMALIZED to SPECT [:0]	20150131_082547.036	ff5dbcff	Rolandic_Oper_l_o	0.5	291.394	42.1282	7.92	288480	2307.84	389.941	387.547
C:/Users/In Kook Chun/SkyDrive/My Reseach/Research_Clinical/Rest Perfusion SPECT in TGA/Rest Perfusion SPECT with Tc-99m ECD/001_Normalized/104f.nii	104f			size = 0.0, weight = 0.0		DONGBOK^KIM [BASAL-NC] BASAL-NC BASAL-NC |> NORMALIZED to SPECT [:0]	20150131_082547.036	ff5dbcff	Rolandic_Oper_r_o	0.5	289.493	46.4916	10.648	385315	3082.52	388.057	384.35
C:/Users/In Kook Chun/SkyDrive/My Reseach/Research_Clinical/Rest Perfusion SPECT in TGA/Rest Perfusion SPECT with Tc-99m ECD/001_Normalized/104f.nii	104f			size = 0.0, weight = 0.0		DONGBOK^KIM [BASAL-NC] BASAL-NC BASAL-NC |> NORMALIZED to SPECT [:0]	20150131_082547.036	ff0072ff	Supp_Motor_Area_l_o	0.5	269.606	59.7417	17.176	578843	4630.75	369.281	366.276
C:/Users/In Kook Chun/SkyDrive/My Reseach/Research_Clinical/Rest Perfusion SPECT in TGA/Rest Perfusion SPECT with Tc-99m ECD/001_Normalized/104f.nii	104f			size = 0.0, weight = 0.0		DONGBOK^KIM [BASAL-NC] BASAL-NC BASAL-NC |> NORMALIZED to SPECT [:0]	20150131_082547.036	ff0072ff	Supp_Motor_Area_r_o	0.5	299.712	46.7772	18.968	710617	5684.94	379.322	376.971
C:/Users/In Kook Chun/SkyDrive/My Reseach/Research_Clinical/Rest Perfusion SPECT in TGA/Rest Perfusion SPECT with Tc-99m ECD/001_Normalized/104f.nii	104f			size = 0.0, weight = 0.0		DONGBOK^KIM [BASAL-NC] BASAL-NC BASAL-NC |> NORMALIZED to SPECT [:0]	20150131_082547.036	ff6464ff	Olfactory_l_o	0.5	229.503	22.8988	2.24	64260.9	514.087	279.547	274.695
C:/Users/In Kook Chun/SkyDrive/My Reseach/Research_Clinical/Rest Perfusion SPECT in TGA/Rest Perfusion SPECT with Tc-99m ECD/001_Normalized/104f.nii	104f			size = 0.0, weight = 0.0		DONGBOK^KIM [BASAL-NC] BASAL-NC BASAL-NC |> NORMALIZED to SPECT [:0]	20150131_082547.036	ff6464ff	Olfactory_r_o	0.5	222.737	33.8628	2.312	64371	514.968	308.668	301.632
C:/Users/In Kook Chun/SkyDrive/My Reseach/Research_Clinical/Rest Perfusion SPECT in TGA/Rest Perfusion SPECT with Tc-99m ECD/001_Normalized/104f.nii	104f			size = 0.0, weight = 0.0		DONGBOK^KIM [BASAL-NC] BASAL-NC BASAL-NC |> NORMALIZED to SPECT [:0]	20150131_082547.036	ff0000ff	Frontal_Sup_l_o	0.5	280.675	68.7628	60.432	2.12022e+06	16961.7	469.132	462.026
C:/Users/In Kook Chun/SkyDrive/My Reseach/Research_Clinical/Rest Perfusion SPECT in TGA/Rest Perfusion SPECT with Tc-99m ECD/001_Normalized/104f.nii	104f			size = 0.0, weight = 0.0		DONGBOK^KIM [BASAL-NC] BASAL-NC BASAL-NC |> NORMALIZED to SPECT [:0]	20150131_082547.036	ff0000ff	Frontal_Sup_r_o	0.5	274.771	68.1717	57.496	1.97478e+06	15798.3	417.194	411.703
C:/Users/In Kook Chun/SkyDrive/My Reseach/Research_Clinical/Rest Perfusion SPECT in TGA/Rest Perfusion SPECT with Tc-99m ECD/001_Normalized/104f.nii	104f			size = 0.0, weight = 0.0		DONGBOK^KIM [BASAL-NC] BASAL-NC BASAL-NC |> NORMALIZED to SPECT [:0]	20150131_082547.036	ff1ca7ff	Frontal_Mid_l_o	0.5	296.043	70.6339	51.76	1.9154e+06	15323.2	473.097	470.195
C:/Users/In Kook Chun/SkyDrive/My Reseach/Research_Clinical/Rest Perfusion SPECT in TGA/Rest Perfusion SPECT with Tc-99m ECD/001_Normalized/104f.nii	104f			size = 0.0, weight = 0.0		DONGBOK^KIM [BASAL-NC] BASAL-NC BASAL-NC |> NORMALIZED to SPECT [:0]	20150131_082547.036	ff1ca7ff	Frontal_Mid_r_o	0.5	293.975	68.5062	55.8	2.05048e+06	16403.8	427.918	426.885
C:/Users/In Kook Chun/SkyDrive/My Reseach/Research_Clinical/Rest Perfusion SPECT in TGA/Rest Perfusion SPECT with Tc-99m ECD/001_Normalized/104f.nii	104f			size = 0.0, weight = 0.0		DONGBOK^KIM [BASAL-NC] BASAL-NC BASAL-NC |> NORMALIZED to SPECT [:0]	20150131_082547.036	ff1cf7ff	Frontal_Inf_l_o	0.5	284.631	66.5692	42.056	1.4963e+06	11970.4	438.583	436.037
C:/Users/In Kook Chun/SkyDrive/My Reseach/Research_Clinical/Rest Perfusion SPECT in TGA/Rest Perfusion SPECT with Tc-99m ECD/001_Normalized/104f.nii	104f			size = 0.0, weight = 0.0		DONGBOK^KIM [BASAL-NC] BASAL-NC BASAL-NC |> NORMALIZED to SPECT [:0]	20150131_082547.036	ff1cf7ff	Frontal_Inf_r_o	0.5	268.12	73.7341	42.056	1.40951e+06	11276.1	410.388	407.991
C:/Users/In Kook Chun/SkyDrive/My Reseach/Research_Clinical/Rest Perfusion SPECT in TGA/Rest Perfusion SPECT with Tc-99m ECD/001_Normalized/104f.nii	104f			size = 0.0, weight = 0.0		DONGBOK^KIM [BASAL-NC] BASAL-NC BASAL-NC |> NORMALIZED to SPECT [:0]	20150131_082547.036	ffa0ffff	Rectus_l_o	0.5	285.572	32.5608	6.816	243307	1946.46	373.534	363.402
C:/Users/In Kook Chun/SkyDrive/My Reseach/Research_Clinical/Rest Perfusion SPECT in TGA/Rest Perfusion SPECT with Tc-99m ECD/001_Normalized/104f.nii	104f			size = 0.0, weight = 0.0		DONGBOK^KIM [BASAL-NC] BASAL-NC BASAL-NC |> NORMALIZED to SPECT [:0]	20150131_082547.036	ffa0ffff	Rectus_r_o	0.5	271.552	35.3774	5.96	202307	1618.45	342.833	341.025
C:/Users/In Kook Chun/SkyDrive/My Reseach/Research_Clinical/Rest Perfusion SPECT in TGA/Rest Perfusion SPECT with Tc-99m ECD/001_Normalized/104f.nii	104f			size = 0.0, weight = 0.0		DONGBOK^KIM [BASAL-NC] BASAL-NC BASAL-NC |> NORMALIZED to SPECT [:0]	20150131_082547.036	ff8fafff	Insula_l_o	0.5	275.222	49.4663	14.864	511362	4090.9	369.038	366.057
C:/Users/In Kook Chun/SkyDrive/My Reseach/Research_Clinical/Rest Perfusion SPECT in TGA/Rest Perfusion SPECT with Tc-99m ECD/001_Normalized/104f.nii	104f			size = 0.0, weight = 0.0		DONGBOK^KIM [BASAL-NC] BASAL-NC BASAL-NC |> NORMALIZED to SPECT [:0]	20150131_082547.036	ff8fafff	Insula_r_o	0.5	255.695	44.1039	14.16	452579	3620.64	357.295	350.395
C:/Users/In Kook Chun/SkyDrive/My Reseach/Research_Clinical/Rest Perfusion SPECT in TGA/Rest Perfusion SPECT with Tc-99m ECD/001_Normalized/104f.nii	104f			size = 0.0, weight = 0.0		DONGBOK^KIM [BASAL-NC] BASAL-NC BASAL-NC |> NORMALIZED to SPECT [:0]	20150131_082547.036	ffb2a2c7	Cingulum_Ant_l_o	0.5	241.362	72.585	11.2	337907	2703.26	372.122	371.034
C:/Users/In Kook Chun/SkyDrive/My Reseach/Research_Clinical/Rest Perfusion SPECT in TGA/Rest Perfusion SPECT with Tc-99m ECD/001_Normalized/104f.nii	104f			size = 0.0, weight = 0.0		DONGBOK^KIM [BASAL-NC] BASAL-NC BASAL-NC |> NORMALIZED to SPECT [:0]	20150131_082547.036	ffb2a2c7	Cingulum_Ant_r_o	0.5	233.744	72.7419	10.504	306905	2455.24	367.26	366.164
C:/Users/In Kook Chun/SkyDrive/My Reseach/Research_Clinical/Rest Perfusion SPECT in TGA/Rest Perfusion SPECT with Tc-99m ECD/001_Normalized/104f.nii	104f			size = 0.0, weight = 0.0		DONGBOK^KIM [BASAL-NC] BASAL-NC BASAL-NC |> NORMALIZED to SPECT [:0]	20150131_082547.036	ff8fafff	Cingulum_Mid_l_o	0.5	263.404	64.1947	15.528	511268	4090.14	396.898	388.765
C:/Users/In Kook Chun/SkyDrive/My Reseach/Research_Clinical/Rest Perfusion SPECT in TGA/Rest Perfusion SPECT with Tc-99m ECD/001_Normalized/104f.nii	104f			size = 0.0, weight = 0.0		DONGBOK^KIM [BASAL-NC] BASAL-NC BASAL-NC |> NORMALIZED to SPECT [:0]	20150131_082547.036	ff8fafff	Cingulum_Mid_r_o	0.5	255.47	68.2707	17.624	562800	4502.4	396.002	387.796
C:/Users/In Kook Chun/SkyDrive/My Reseach/Research_Clinical/Rest Perfusion SPECT in TGA/Rest Perfusion SPECT with Tc-99m ECD/001_Normalized/104f.nii	104f			size = 0.0, weight = 0.0		DONGBOK^KIM [BASAL-NC] BASAL-NC BASAL-NC |> NORMALIZED to SPECT [:0]	20150131_082547.036	ff5f497a	Cingulum_Post_l_o	0.5	206.327	88.0512	3.704	95529.2	764.234	378.927	375.527
C:/Users/In Kook Chun/SkyDrive/My Reseach/Research_Clinical/Rest Perfusion SPECT in TGA/Rest Perfusion SPECT with Tc-99m ECD/001_Normalized/104f.nii	104f			size = 0.0, weight = 0.0		DONGBOK^KIM [BASAL-NC] BASAL-NC BASAL-NC |> NORMALIZED to SPECT [:0]	20150131_082547.036	ff5f497a	Cingulum_Post_r_o	0.5	161.247	86.7328	2.68	54017.6	432.141	350.413	345.09
C:/Users/In Kook Chun/SkyDrive/My Reseach/Research_Clinical/Rest Perfusion SPECT in TGA/Rest Perfusion SPECT with Tc-99m ECD/001_Normalized/104f.nii	104f			size = 0.0, weight = 0.0		DONGBOK^KIM [BASAL-NC] BASAL-NC BASAL-NC |> NORMALIZED to SPECT [:0]	20150131_082547.036	ff3f6c19	Hippo_Parahippo_l_o	0.5	198.634	40.7847	15.28	379391	3035.13	316.082	312.059
C:/Users/In Kook Chun/SkyDrive/My Reseach/Research_Clinical/Rest Perfusion SPECT in TGA/Rest Perfusion SPECT with Tc-99m ECD/001_Normalized/104f.nii	104f			size = 0.0, weight = 0.0		DONGBOK^KIM [BASAL-NC] BASAL-NC BASAL-NC |> NORMALIZED to SPECT [:0]	20150131_082547.036	ff3f6c19	Hippo_Parahippo_r_o	0.5	197.802	29.1475	16.624	411033	3288.26	267.652	263.423
C:/Users/In Kook Chun/SkyDrive/My Reseach/Research_Clinical/Rest Perfusion SPECT in TGA/Rest Perfusion SPECT with Tc-99m ECD/001_Normalized/104f.nii	104f			size = 0.0, weight = 0.0		DONGBOK^KIM [BASAL-NC] BASAL-NC BASAL-NC |> NORMALIZED to SPECT [:0]	20150131_082547.036	ffdede07	Amygdala_l_o	0.5	204.137	24.1	1.76	44910.2	359.282	256.836	254.755
C:/Users/In Kook Chun/SkyDrive/My Reseach/Research_Clinical/Rest Perfusion SPECT in TGA/Rest Perfusion SPECT with Tc-99m ECD/001_Normalized/104f.nii	104f			size = 0.0, weight = 0.0		DONGBOK^KIM [BASAL-NC] BASAL-NC BASAL-NC |> NORMALIZED to SPECT [:0]	20150131_082547.036	ffdede07	Amygdala_r_o	0.5	191.063	28.8964	1.984	47383.6	379.069	255.454	254.336
C:/Users/In Kook Chun/SkyDrive/My Reseach/Research_Clinical/Rest Perfusion SPECT in TGA/Rest Perfusion SPECT with Tc-99m ECD/001_Normalized/104f.nii	104f			size = 0.0, weight = 0.0		DONGBOK^KIM [BASAL-NC] BASAL-NC BASAL-NC |> NORMALIZED to SPECT [:0]	20150131_082547.036	ffc27c3b	Calcarine_l_o	0.5	316.761	84.7738	18.064	715247	5721.98	477.624	475.84
C:/Users/In Kook Chun/SkyDrive/My Reseach/Research_Clinical/Rest Perfusion SPECT in TGA/Rest Perfusion SPECT with Tc-99m ECD/001_Normalized/104f.nii	104f			size = 0.0, weight = 0.0		DONGBOK^KIM [BASAL-NC] BASAL-NC BASAL-NC |> NORMALIZED to SPECT [:0]	20150131_082547.036	ffc27c3b	Calcarine_r_o	0.5	325.205	79.0299	14.888	605207	4841.66	458.27	456.177
C:/Users/In Kook Chun/SkyDrive/My Reseach/Research_Clinical/Rest Perfusion SPECT in TGA/Rest Perfusion SPECT with Tc-99m ECD/001_Normalized/104f.nii	104f			size = 0.0, weight = 0.0		DONGBOK^KIM [BASAL-NC] BASAL-NC BASAL-NC |> NORMALIZED to SPECT [:0]	20150131_082547.036	fffcbf06	Cuneus_l_o	0.5	314.48	67.8866	12.208	479897	3839.17	447.485	415.082
C:/Users/In Kook Chun/SkyDrive/My Reseach/Research_Clinical/Rest Perfusion SPECT in TGA/Rest Perfusion SPECT with Tc-99m ECD/001_Normalized/104f.nii	104f			size = 0.0, weight = 0.0		DONGBOK^KIM [BASAL-NC] BASAL-NC BASAL-NC |> NORMALIZED to SPECT [:0]	20150131_082547.036	fffcbf06	Cuneus_r_o	0.5	341.185	48.5382	11.392	485848	3886.78	409.826	409.595
C:/Users/In Kook Chun/SkyDrive/My Reseach/Research_Clinical/Rest Perfusion SPECT in TGA/Rest Perfusion SPECT with Tc-99m ECD/001_Normalized/104f.nii	104f			size = 0.0, weight = 0.0		DONGBOK^KIM [BASAL-NC] BASAL-NC BASAL-NC |> NORMALIZED to SPECT [:0]	20150131_082547.036	ffff8200	Lingual_l_o	0.5	312.795	76.7536	16.76	655306	5242.45	468.357	459.975
C:/Users/In Kook Chun/SkyDrive/My Reseach/Research_Clinical/Rest Perfusion SPECT in TGA/Rest Perfusion SPECT with Tc-99m ECD/001_Normalized/104f.nii	104f			size = 0.0, weight = 0.0		DONGBOK^KIM [BASAL-NC] BASAL-NC BASAL-NC |> NORMALIZED to SPECT [:0]	20150131_082547.036	ffff8200	Lingual_r_o	0.5	298.554	79.6509	18.4	686674	5493.39	454.564	450.368
C:/Users/In Kook Chun/SkyDrive/My Reseach/Research_Clinical/Rest Perfusion SPECT in TGA/Rest Perfusion SPECT with Tc-99m ECD/001_Normalized/104f.nii	104f			size = 0.0, weight = 0.0		DONGBOK^KIM [BASAL-NC] BASAL-NC BASAL-NC |> NORMALIZED to SPECT [:0]	20150131_082547.036	ffff0000	Occipital_l_o	0.5	300.727	64.6879	44.616	1.67716e+06	13417.2	473.188	469.557
C:/Users/In Kook Chun/SkyDrive/My Reseach/Research_Clinical/Rest Perfusion SPECT in TGA/Rest Perfusion SPECT with Tc-99m ECD/001_Normalized/104f.nii	104f			size = 0.0, weight = 0.0		DONGBOK^KIM [BASAL-NC] BASAL-NC BASAL-NC |> NORMALIZED to SPECT [:0]	20150131_082547.036	ffff0000	Occipital_r_o	0.5	294.216	69.1025	36	1.32397e+06	10591.8	437.762	433.451
C:/Users/In Kook Chun/SkyDrive/My Reseach/Research_Clinical/Rest Perfusion SPECT in TGA/Rest Perfusion SPECT with Tc-99m ECD/001_Normalized/104f.nii	104f			size = 0.0, weight = 0.0		DONGBOK^KIM [BASAL-NC] BASAL-NC BASAL-NC |> NORMALIZED to SPECT [:0]	20150131_082547.036	ffeef98e	Fusiform_l_o	0.5	278.094	53.6685	18.48	642396	5139.17	407.897	404.169
C:/Users/In Kook Chun/SkyDrive/My Reseach/Research_Clinical/Rest Perfusion SPECT in TGA/Rest Perfusion SPECT with Tc-99m ECD/001_Normalized/104f.nii	104f			size = 0.0, weight = 0.0		DONGBOK^KIM [BASAL-NC] BASAL-NC BASAL-NC |> NORMALIZED to SPECT [:0]	20150131_082547.036	ffeef98e	Fusiform_r_o	0.5	273.379	60.065	20.144	688367	5506.94	402.321	399.769
C:/Users/In Kook Chun/SkyDrive/My Reseach/Research_Clinical/Rest Perfusion SPECT in TGA/Rest Perfusion SPECT with Tc-99m ECD/001_Normalized/104f.nii	104f			size = 0.0, weight = 0.0		DONGBOK^KIM [BASAL-NC] BASAL-NC BASAL-NC |> NORMALIZED to SPECT [:0]	20150131_082547.036	ffcc00fb	Postcentral_l_o	0.5	296.069	65.8659	31.136	1.1523e+06	9218.41	418.12	412.384
C:/Users/In Kook Chun/SkyDrive/My Reseach/Research_Clinical/Rest Perfusion SPECT in TGA/Rest Perfusion SPECT with Tc-99m ECD/001_Normalized/104f.nii	104f			size = 0.0, weight = 0.0		DONGBOK^KIM [BASAL-NC] BASAL-NC BASAL-NC |> NORMALIZED to SPECT [:0]	20150131_082547.036	ffcc00fb	Postcentral_r_o	0.5	276.277	69.0372	30.584	1.05621e+06	8449.66	391.581	389.594
C:/Users/In Kook Chun/SkyDrive/My Reseach/Research_Clinical/Rest Perfusion SPECT in TGA/Rest Perfusion SPECT with Tc-99m ECD/001_Normalized/104f.nii	104f			size = 0.0, weight = 0.0		DONGBOK^KIM [BASAL-NC] BASAL-NC BASAL-NC |> NORMALIZED to SPECT [:0]	20150131_082547.036	ffbe72bf	SupraMarginal_l_o	0.5	297.12	39.6927	10.048	373183	2985.46	380.158	375.758
C:/Users/In Kook Chun/SkyDrive/My Reseach/Research_Clinical/Rest Perfusion SPECT in TGA/Rest Perfusion SPECT with Tc-99m ECD/001_Normalized/104f.nii	104f			size = 0.0, weight = 0.0		DONGBOK^KIM [BASAL-NC] BASAL-NC BASAL-NC |> NORMALIZED to SPECT [:0]	20150131_082547.036	ffbe72bf	SupraMarginal_r_o	0.5	300.857	57.7614	15.792	593891	4751.13	420.946	420.056
C:/Users/In Kook Chun/SkyDrive/My Reseach/Research_Clinical/Rest Perfusion SPECT in TGA/Rest Perfusion SPECT with Tc-99m ECD/001_Normalized/104f.nii	104f			size = 0.0, weight = 0.0		DONGBOK^KIM [BASAL-NC] BASAL-NC BASAL-NC |> NORMALIZED to SPECT [:0]	20150131_082547.036	ffed6dc5	Angular_l_o	0.5	290.106	66.9648	9.384	340295	2722.36	433.083	427.451
C:/Users/In Kook Chun/SkyDrive/My Reseach/Research_Clinical/Rest Perfusion SPECT in TGA/Rest Perfusion SPECT with Tc-99m ECD/001_Normalized/104f.nii	104f			size = 0.0, weight = 0.0		DONGBOK^KIM [BASAL-NC] BASAL-NC BASAL-NC |> NORMALIZED to SPECT [:0]	20150131_082547.036	ffed6dc5	Angular_r_o	0.5	309.233	89.4785	14.016	541776	4334.21	449.384	446.98
C:/Users/In Kook Chun/SkyDrive/My Reseach/Research_Clinical/Rest Perfusion SPECT in TGA/Rest Perfusion SPECT with Tc-99m ECD/001_Normalized/104f.nii	104f			size = 0.0, weight = 0.0		DONGBOK^KIM [BASAL-NC] BASAL-NC BASAL-NC |> NORMALIZED to SPECT [:0]	20150131_082547.036	ffba67f2	Precuneus_l_o	0.5	303.143	77.6828	28.224	1.06949e+06	8555.91	408.2	406.374
C:/Users/In Kook Chun/SkyDrive/My Reseach/Research_Clinical/Rest Perfusion SPECT in TGA/Rest Perfusion SPECT with Tc-99m ECD/001_Normalized/104f.nii	104f			size = 0.0, weight = 0.0		DONGBOK^KIM [BASAL-NC] BASAL-NC BASAL-NC |> NORMALIZED to SPECT [:0]	20150131_082547.036	ffba67f2	Precuneus_r_o	0.5	291.159	75.0201	26.12	950633	7605.07	408.489	406.207
C:/Users/In Kook Chun/SkyDrive/My Reseach/Research_Clinical/Rest Perfusion SPECT in TGA/Rest Perfusion SPECT with Tc-99m ECD/001_Normalized/104f.nii	104f			size = 0.0, weight = 0.0		DONGBOK^KIM [BASAL-NC] BASAL-NC BASAL-NC |> NORMALIZED to SPECT [:0]	20150131_082547.036	ffbeb4ff	Paracentral_Lobule_l_o	0.5	309.266	53.1435	10.792	417200	3337.6	404.114	403.637
C:/Users/In Kook Chun/SkyDrive/My Reseach/Research_Clinical/Rest Perfusion SPECT in TGA/Rest Perfusion SPECT with Tc-99m ECD/001_Normalized/104f.nii	104f			size = 0.0, weight = 0.0		DONGBOK^KIM [BASAL-NC] BASAL-NC BASAL-NC |> NORMALIZED to SPECT [:0]	20150131_082547.036	ffbeb4ff	Paracentral_Lobule_r_o	0.5	315.13	42.3771	6.688	263449	2107.59	391.916	389.701
C:/Users/In Kook Chun/SkyDrive/My Reseach/Research_Clinical/Rest Perfusion SPECT in TGA/Rest Perfusion SPECT with Tc-99m ECD/001_Normalized/104f.nii	104f			size = 0.0, weight = 0.0		DONGBOK^KIM [BASAL-NC] BASAL-NC BASAL-NC |> NORMALIZED to SPECT [:0]	20150131_082547.036	ffff0000	Caudate_l_o	0.5	218.359	50.3419	7.696	210061	1680.49	342.56	335.08
C:/Users/In Kook Chun/SkyDrive/My Reseach/Research_Clinical/Rest Perfusion SPECT in TGA/Rest Perfusion SPECT with Tc-99m ECD/001_Normalized/104f.nii	104f			size = 0.0, weight = 0.0		DONGBOK^KIM [BASAL-NC] BASAL-NC BASAL-NC |> NORMALIZED to SPECT [:0]	20150131_082547.036	ffff0000	Caudate_r_o	0.5	207.818	56.8253	7.952	206571	1652.57	347.527	339.916
C:/Users/In Kook Chun/SkyDrive/My Reseach/Research_Clinical/Rest Perfusion SPECT in TGA/Rest Perfusion SPECT with Tc-99m ECD/001_Normalized/104f.nii	104f			size = 0.0, weight = 0.0		DONGBOK^KIM [BASAL-NC] BASAL-NC BASAL-NC |> NORMALIZED to SPECT [:0]	20150131_082547.036	ff9900ff	Putamen_l_o	0.5	318.316	36.3894	8.072	321181	2569.45	402.732	401.14
C:/Users/In Kook Chun/SkyDrive/My Reseach/Research_Clinical/Rest Perfusion SPECT in TGA/Rest Perfusion SPECT with Tc-99m ECD/001_Normalized/104f.nii	104f			size = 0.0, weight = 0.0		DONGBOK^KIM [BASAL-NC] BASAL-NC BASAL-NC |> NORMALIZED to SPECT [:0]	20150131_082547.036	ff9900ff	Putamen_r_o	0.5	319.485	44.6505	8.512	339932	2719.45	415.659	414.11
C:/Users/In Kook Chun/SkyDrive/My Reseach/Research_Clinical/Rest Perfusion SPECT in TGA/Rest Perfusion SPECT with Tc-99m ECD/001_Normalized/104f.nii	104f			size = 0.0, weight = 0.0		DONGBOK^KIM [BASAL-NC] BASAL-NC BASAL-NC |> NORMALIZED to SPECT [:0]	20150131_082547.036	ffffcc00	Pallidum_l_o	0.5	254.297	47.1293	2.344	74508.9	596.071	351.401	345.883
C:/Users/In Kook Chun/SkyDrive/My Reseach/Research_Clinical/Rest Perfusion SPECT in TGA/Rest Perfusion SPECT with Tc-99m ECD/001_Normalized/104f.nii	104f			size = 0.0, weight = 0.0		DONGBOK^KIM [BASAL-NC] BASAL-NC BASAL-NC |> NORMALIZED to SPECT [:0]	20150131_082547.036	ffffcc00	Pallidum_r_o	0.5	290.38	39.3253	2.24	81306.4	650.451	371.605	364.237
C:/Users/In Kook Chun/SkyDrive/My Reseach/Research_Clinical/Rest Perfusion SPECT in TGA/Rest Perfusion SPECT with Tc-99m ECD/001_Normalized/104f.nii	104f			size = 0.0, weight = 0.0		DONGBOK^KIM [BASAL-NC] BASAL-NC BASAL-NC |> NORMALIZED to SPECT [:0]	20150131_082547.036	ff00ff00	Thalamus_l_o	0.5	248.08	41.6483	8.8	272887	2183.1	339.886	338.385
C:/Users/In Kook Chun/SkyDrive/My Reseach/Research_Clinical/Rest Perfusion SPECT in TGA/Rest Perfusion SPECT with Tc-99m ECD/001_Normalized/104f.nii	104f			size = 0.0, weight = 0.0		DONGBOK^KIM [BASAL-NC] BASAL-NC BASAL-NC |> NORMALIZED to SPECT [:0]	20150131_082547.036	ff00ff00	Thalamus_r_o	0.5	262.065	41.4065	8.456	277003	2216.02	364.04	361.561
C:/Users/In Kook Chun/SkyDrive/My Reseach/Research_Clinical/Rest Perfusion SPECT in TGA/Rest Perfusion SPECT with Tc-99m ECD/001_Normalized/104f.nii	104f			size = 0.0, weight = 0.0		DONGBOK^KIM [BASAL-NC] BASAL-NC BASAL-NC |> NORMALIZED to SPECT [:0]	20150131_082547.036	ffb2e389	Heschl_l_o	0.5	304.549	34.2173	1.8	68523.6	548.189	382.892	376.928
C:/Users/In Kook Chun/SkyDrive/My Reseach/Research_Clinical/Rest Perfusion SPECT in TGA/Rest Perfusion SPECT with Tc-99m ECD/001_Normalized/104f.nii	104f			size = 0.0, weight = 0.0		DONGBOK^KIM [BASAL-NC] BASAL-NC BASAL-NC |> NORMALIZED to SPECT [:0]	20150131_082547.036	ffb2e389	Heschl_r_o	0.5	300.249	32.5472	1.992	74762.1	598.097	382.664	376.688
C:/Users/In Kook Chun/SkyDrive/My Reseach/Research_Clinical/Rest Perfusion SPECT in TGA/Rest Perfusion SPECT with Tc-99m ECD/001_Normalized/104f.nii	104f			size = 0.0, weight = 0.0		DONGBOK^KIM [BASAL-NC] BASAL-NC BASAL-NC |> NORMALIZED to SPECT [:0]	20150131_082547.036	ff8834c6	Parietal_l_o	0.5	288.725	72.751	36.096	1.30273e+06	10421.8	432.339	430.616
C:/Users/In Kook Chun/SkyDrive/My Reseach/Research_Clinical/Rest Perfusion SPECT in TGA/Rest Perfusion SPECT with Tc-99m ECD/001_Normalized/104f.nii	104f			size = 0.0, weight = 0.0		DONGBOK^KIM [BASAL-NC] BASAL-NC BASAL-NC |> NORMALIZED to SPECT [:0]	20150131_082547.036	ff8834c6	Parietal_r_o	0.5	256.451	84.6609	28.536	914761	7318.09	409.507	406.332
C:/Users/In Kook Chun/SkyDrive/My Reseach/Research_Clinical/Rest Perfusion SPECT in TGA/Rest Perfusion SPECT with Tc-99m ECD/001_Normalized/104f.nii	104f			size = 0.0, weight = 0.0		DONGBOK^KIM [BASAL-NC] BASAL-NC BASAL-NC |> NORMALIZED to SPECT [:0]	20150131_082547.036	ff6cfaae	Temporal_l_o	0.5	281.294	63.2503	99.824	3.50999e+06	28079.9	447.819	444.705
C:/Users/In Kook Chun/SkyDrive/My Reseach/Research_Clinical/Rest Perfusion SPECT in TGA/Rest Perfusion SPECT with Tc-99m ECD/001_Normalized/104f.nii	104f			size = 0.0, weight = 0.0		DONGBOK^KIM [BASAL-NC] BASAL-NC BASAL-NC |> NORMALIZED to SPECT [:0]	20150131_082547.036	ff6cfaae	Temporal_r_o	0.5	282.929	73.2508	109.056	3.85689e+06	30855.1	445.252	444.048
C:/Users/In Kook Chun/SkyDrive/My Reseach/Research_Clinical/Rest Perfusion SPECT in TGA/Rest Perfusion SPECT with Tc-99m ECD/001_Normalized/104f.nii	104f			size = 0.0, weight = 0.0		DONGBOK^KIM [BASAL-NC] BASAL-NC BASAL-NC |> NORMALIZED to SPECT [:0]	20150131_082547.036	ff974806	Vermis_o	0.5	275.547	81.7716	16.32	562117	4496.94	437.99	435.156
C:/Users/In Kook Chun/SkyDrive/My Reseach/Research_Clinical/Rest Perfusion SPECT in TGA/Rest Perfusion SPECT with Tc-99m ECD/001_Normalized/104f.nii	104f			size = 0.0, weight = 0.0		DONGBOK^KIM [BASAL-NC] BASAL-NC BASAL-NC |> NORMALIZED to SPECT [:0]	20150131_082547.036	ffdbeef3	Cerebellum_Crus_l_o	0.5	314.466	107.645	35.976	1.41415e+06	11313.2	478.961	477.624
C:/Users/In Kook Chun/SkyDrive/My Reseach/Research_Clinical/Rest Perfusion SPECT in TGA/Rest Perfusion SPECT with Tc-99m ECD/001_Normalized/104f.nii	104f			size = 0.0, weight = 0.0		DONGBOK^KIM [BASAL-NC] BASAL-NC BASAL-NC |> NORMALIZED to SPECT [:0]	20150131_082547.036	ffdbeef3	Cerebellum_Crus_r_o	0.5	278.77	116.453	38.12	1.32834e+06	10626.7	497.767	496.026
C:/Users/In Kook Chun/SkyDrive/My Reseach/Research_Clinical/Rest Perfusion SPECT in TGA/Rest Perfusion SPECT with Tc-99m ECD/001_Normalized/104f.nii	104f			size = 0.0, weight = 0.0		DONGBOK^KIM [BASAL-NC] BASAL-NC BASAL-NC |> NORMALIZED to SPECT [:0]	20150131_082547.036	fffaef05	Cerebellum_l_o	0.5	298.658	96.688	51.52	1.92336e+06	15386.9	485.341	482.281
C:/Users/In Kook Chun/SkyDrive/My Reseach/Research_Clinical/Rest Perfusion SPECT in TGA/Rest Perfusion SPECT with Tc-99m ECD/001_Normalized/104f.nii	104f			size = 0.0, weight = 0.0		DONGBOK^KIM [BASAL-NC] BASAL-NC BASAL-NC |> NORMALIZED to SPECT [:0]	20150131_082547.036	fffaef05	Cerebellum_r_o	0.5	296.591	88.6032	53.384	1.97915e+06	15833.2	489.762	488.291
# PMOD_VOI_STATISTICS
# FORMAT[UNI]
# DATE_TIME[2015.01.31_08:35:45]
# VERSION[3.603]
# AXIS[Experiment][VOI][TAC][]
# VOXEL_FRACTION_MODE[1]
# DATA
// Component [string]	File [string]	PatientName [string]	PatientID [string]	PatientInfo [string]	StudyDescription [string]	SeriesDescription [string]	StudyDate [date_time]	Color [0xARGB]	VoiName(Region) [string]	Time [seconds]	Averaged [1/1]	Sd [1/1]	Volume [ccm]	Total(SUM) [1/1]	Total(AVR*VOL) [(1/1)*(ccm)]	Max [1/1]	HotAveraged(5) [1/1]
C:/Users/In Kook Chun/SkyDrive/My Reseach/Research_Clinical/Rest Perfusion SPECT in TGA/Rest Perfusion SPECT with Tc-99m ECD/001_Normalized/125_basal_normalized.nii	125			size = 0.0, weight = 0.0		AN_NM_20121008101815 [BASAL-NC] BASAL-NC BASAL-NC |> NORMALIZED to SPECT [:0]	20150131_082547.206	ff6400ff	Precentral_l_o	0.5	193.461	45.3801	28.208	682142	5457.14	287.588	285.52
C:/Users/In Kook Chun/SkyDrive/My Reseach/Research_Clinical/Rest Perfusion SPECT in TGA/Rest Perfusion SPECT with Tc-99m ECD/001_Normalized/125_basal_normalized.nii	125			size = 0.0, weight = 0.0		AN_NM_20121008101815 [BASAL-NC] BASAL-NC BASAL-NC |> NORMALIZED to SPECT [:0]	20150131_082547.206	ff6400ff	Precentral_r_o	0.5	199.063	43.9081	27.048	673033	5384.26	271.746	270.859
C:/Users/In Kook Chun/SkyDrive/My Reseach/Research_Clinical/Rest Perfusion SPECT in TGA/Rest Perfusion SPECT with Tc-99m ECD/001_Normalized/125_basal_normalized.nii	125			size = 0.0, weight = 0.0		AN_NM_20121008101815 [BASAL-NC] BASAL-NC BASAL-NC |> NORMALIZED to SPECT [:0]	20150131_082547.206	ff5dbcff	Rolandic_Oper_l_o	0.5	202.023	38.2033	7.92	200003	1600.02	295.758	290.075
C:/Users/In Kook Chun/SkyDrive/My Reseach/Research_Clinical/Rest Perfusion SPECT in TGA/Rest Perfusion SPECT with Tc-99m ECD/001_Normalized/125_basal_normalized.nii	125			size = 0.0, weight = 0.0		AN_NM_20121008101815 [BASAL-NC] BASAL-NC BASAL-NC |> NORMALIZED to SPECT [:0]	20150131_082547.206	ff5dbcff	Rolandic_Oper_r_o	0.5	193.078	30.5509	10.648	256987	2055.89	254.235	251.989
C:/Users/In Kook Chun/SkyDrive/My Reseach/Research_Clinical/Rest Perfusion SPECT in TGA/Rest Perfusion SPECT with Tc-99m ECD/001_Normalized/125_basal_normalized.nii	125			size = 0.0, weight = 0.0		AN_NM_20121008101815 [BASAL-NC] BASAL-NC BASAL-NC |> NORMALIZED to SPECT [:0]	20150131_082547.206	ff0072ff	Supp_Motor_Area_l_o	0.5	197.918	38.5742	17.176	424930	3399.44	272.833	268.873
C:/Users/In Kook Chun/SkyDrive/My Reseach/Research_Clinical/Rest Perfusion SPECT in TGA/Rest Perfusion SPECT with Tc-99m ECD/001_Normalized/125_basal_normalized.nii	125			size = 0.0, weight = 0.0		AN_NM_20121008101815 [BASAL-NC] BASAL-NC BASAL-NC |> NORMALIZED to SPECT [:0]	20150131_082547.206	ff0072ff	Supp_Motor_Area_r_o	0.5	204.306	39.2463	18.968	484410	3875.28	272.696	269.928
C:/Users/In Kook Chun/SkyDrive/My Reseach/Research_Clinical/Rest Perfusion SPECT in TGA/Rest Perfusion SPECT with Tc-99m ECD/001_Normalized/125_basal_normalized.nii	125			size = 0.0, weight = 0.0		AN_NM_20121008101815 [BASAL-NC] BASAL-NC BASAL-NC |> NORMALIZED to SPECT [:0]	20150131_082547.206	ff6464ff	Olfactory_l_o	0.5	165.089	27.1074	2.24	46225	369.8	219.33	216.71
C:/Users/In Kook Chun/SkyDrive/My Reseach/Research_Clinical/Rest Perfusion SPECT in TGA/Rest Perfusion SPECT with Tc-99m ECD/001_Normalized/125_basal_normalized.nii	125			size = 0.0, weight = 0.0		AN_NM_20121008101815 [BASAL-NC] BASAL-NC BASAL-NC |> NORMALIZED to SPECT [:0]	20150131_082547.206	ff6464ff	Olfactory_r_o	0.5	164.719	29.2869	2.312	47603.8	380.831	225.294	223.295
C:/Users/In Kook Chun/SkyDrive/My Reseach/Research_Clinical/Rest Perfusion SPECT in TGA/Rest Perfusion SPECT with Tc-99m ECD/001_Normalized/125_basal_normalized.nii	125			size = 0.0, weight = 0.0		AN_NM_20121008101815 [BASAL-NC] BASAL-NC BASAL-NC |> NORMALIZED to SPECT [:0]	20150131_082547.206	ff0000ff	Frontal_Sup_l_o	0.5	190.892	49.1195	60.432	1.442e+06	11536	313.891	309.441
C:/Users/In Kook Chun/SkyDrive/My Reseach/Research_Clinical/Rest Perfusion SPECT in TGA/Rest Perfusion SPECT with Tc-99m ECD/001_Normalized/125_basal_normalized.nii	125			size = 0.0, weight = 0.0		AN_NM_20121008101815 [BASAL-NC] BASAL-NC BASAL-NC |> NORMALIZED to SPECT [:0]	20150131_082547.206	ff0000ff	Frontal_Sup_r_o	0.5	191.541	48.6347	57.496	1.3766e+06	11012.8	331.328	329.048
C:/Users/In Kook Chun/SkyDrive/My Reseach/Research_Clinical/Rest Perfusion SPECT in TGA/Rest Perfusion SPECT with Tc-99m ECD/001_Normalized/125_basal_normalized.nii	125			size = 0.0, weight = 0.0		AN_NM_20121008101815 [BASAL-NC] BASAL-NC BASAL-NC |> NORMALIZED to SPECT [:0]	20150131_082547.206	ff1ca7ff	Frontal_Mid_l_o	0.5	206.969	47.8364	51.76	1.33909e+06	10712.7	326.008	324.526
C:/Users/In Kook Chun/SkyDrive/My Reseach/Research_Clinical/Rest Perfusion SPECT in TGA/Rest Perfusion SPECT with Tc-99m ECD/001_Normalized/125_basal_normalized.nii	125			size = 0.0, weight = 0.0		AN_NM_20121008101815 [BASAL-NC] BASAL-NC BASAL-NC |> NORMALIZED to SPECT [:0]	20150131_082547.206	ff1ca7ff	Frontal_Mid_r_o	0.5	205.241	47.6854	55.8	1.43156e+06	11452.4	330.916	325.803
C:/Users/In Kook Chun/SkyDrive/My Reseach/Research_Clinical/Rest Perfusion SPECT in TGA/Rest Perfusion SPECT with Tc-99m ECD/001_Normalized/125_basal_normalized.nii	125			size = 0.0, weight = 0.0		AN_NM_20121008101815 [BASAL-NC] BASAL-NC BASAL-NC |> NORMALIZED to SPECT [:0]	20150131_082547.206	ff1cf7ff	Frontal_Inf_l_o	0.5	196.484	42.6382	42.056	1.03292e+06	8263.33	310.661	308.728
C:/Users/In Kook Chun/SkyDrive/My Reseach/Research_Clinical/Rest Perfusion SPECT in TGA/Rest Perfusion SPECT with Tc-99m ECD/001_Normalized/125_basal_normalized.nii	125			size = 0.0, weight = 0.0		AN_NM_20121008101815 [BASAL-NC] BASAL-NC BASAL-NC |> NORMALIZED to SPECT [:0]	20150131_082547.206	ff1cf7ff	Frontal_Inf_r_o	0.5	190.966	44.2016	42.056	1.00391e+06	8031.28	286.449	281.866
C:/Users/In Kook Chun/SkyDrive/My Reseach/Research_Clinical/Rest Perfusion SPECT in TGA/Rest Perfusion SPECT with Tc-99m ECD/001_Normalized/125_basal_normalized.nii	125			size = 0.0, weight = 0.0		AN_NM_20121008101815 [BASAL-NC] BASAL-NC BASAL-NC |> NORMALIZED to SPECT [:0]	20150131_082547.206	ffa0ffff	Rectus_l_o	0.5	193.578	33.5287	6.816	164928	1319.43	276.664	275.294
C:/Users/In Kook Chun/SkyDrive/My Reseach/Research_Clinical/Rest Perfusion SPECT in TGA/Rest Perfusion SPECT with Tc-99m ECD/001_Normalized/125_basal_normalized.nii	125			size = 0.0, weight = 0.0		AN_NM_20121008101815 [BASAL-NC] BASAL-NC BASAL-NC |> NORMALIZED to SPECT [:0]	20150131_082547.206	ffa0ffff	Rectus_r_o	0.5	208.821	35.6192	5.96	155572	1244.57	285.013	283.86
C:/Users/In Kook Chun/SkyDrive/My Reseach/Research_Clinical/Rest Perfusion SPECT in TGA/Rest Perfusion SPECT with Tc-99m ECD/001_Normalized/125_basal_normalized.nii	125			size = 0.0, weight = 0.0		AN_NM_20121008101815 [BASAL-NC] BASAL-NC BASAL-NC |> NORMALIZED to SPECT [:0]	20150131_082547.206	ff8fafff	Insula_l_o	0.5	177.08	37.4296	14.864	329015	2632.12	261.866	259.247
C:/Users/In Kook Chun/SkyDrive/My Reseach/Research_Clinical/Rest Perfusion SPECT in TGA/Rest Perfusion SPECT with Tc-99m ECD/001_Normalized/125_basal_normalized.nii	125			size = 0.0, weight = 0.0		AN_NM_20121008101815 [BASAL-NC] BASAL-NC BASAL-NC |> NORMALIZED to SPECT [:0]	20150131_082547.206	ff8fafff	Insula_r_o	0.5	184.881	32.3451	14.16	327239	2617.92	255.312	253.294
C:/Users/In Kook Chun/SkyDrive/My Reseach/Research_Clinical/Rest Perfusion SPECT in TGA/Rest Perfusion SPECT with Tc-99m ECD/001_Normalized/125_basal_normalized.nii	125			size = 0.0, weight = 0.0		AN_NM_20121008101815 [BASAL-NC] BASAL-NC BASAL-NC |> NORMALIZED to SPECT [:0]	20150131_082547.206	ffb2a2c7	Cingulum_Ant_l_o	0.5	160.774	54.657	11.2	225083	1800.66	283.293	281.078
C:/Users/In Kook Chun/SkyDrive/My Reseach/Research_Clinical/Rest Perfusion SPECT in TGA/Rest Perfusion SPECT with Tc-99m ECD/001_Normalized/125_basal_normalized.nii	125			size = 0.0, weight = 0.0		AN_NM_20121008101815 [BASAL-NC] BASAL-NC BASAL-NC |> NORMALIZED to SPECT [:0]	20150131_082547.206	ffb2a2c7	Cingulum_Ant_r_o	0.5	165.397	60.9573	10.504	217166	1737.33	279.746	278.228
C:/Users/In Kook Chun/SkyDrive/My Reseach/Research_Clinical/Rest Perfusion SPECT in TGA/Rest Perfusion SPECT with Tc-99m ECD/001_Normalized/125_basal_normalized.nii	125			size = 0.0, weight = 0.0		AN_NM_20121008101815 [BASAL-NC] BASAL-NC BASAL-NC |> NORMALIZED to SPECT [:0]	20150131_082547.206	ff8fafff	Cingulum_Mid_l_o	0.5	187.111	37.5385	15.528	363182	2905.45	268.642	264.494
C:/Users/In Kook Chun/SkyDrive/My Reseach/Research_Clinical/Rest Perfusion SPECT in TGA/Rest Perfusion SPECT with Tc-99m ECD/001_Normalized/125_basal_normalized.nii	125			size = 0.0, weight = 0.0		AN_NM_20121008101815 [BASAL-NC] BASAL-NC BASAL-NC |> NORMALIZED to SPECT [:0]	20150131_082547.206	ff8fafff	Cingulum_Mid_r_o	0.5	180.818	39.4223	17.624	398342	3186.74	268.991	266.907
C:/Users/In Kook Chun/SkyDrive/My Reseach/Research_Clinical/Rest Perfusion SPECT in TGA/Rest Perfusion SPECT with Tc-99m ECD/001_Normalized/125_basal_normalized.nii	125			size = 0.0, weight = 0.0		AN_NM_20121008101815 [BASAL-NC] BASAL-NC BASAL-NC |> NORMALIZED to SPECT [:0]	20150131_082547.206	ff5f497a	Cingulum_Post_l_o	0.5	145.924	73.9565	3.704	67562.7	540.502	273.952	271.503
C:/Users/In Kook Chun/SkyDrive/My Reseach/Research_Clinical/Rest Perfusion SPECT in TGA/Rest Perfusion SPECT with Tc-99m ECD/001_Normalized/125_basal_normalized.nii	125			size = 0.0, weight = 0.0		AN_NM_20121008101815 [BASAL-NC] BASAL-NC BASAL-NC |> NORMALIZED to SPECT [:0]	20150131_082547.206	ff5f497a	Cingulum_Post_r_o	0.5	135.839	44.4336	2.68	45506	364.048	254.436	249.616
C:/Users/In Kook Chun/SkyDrive/My Reseach/Research_Clinical/Rest Perfusion SPECT in TGA/Rest Perfusion SPECT with Tc-99m ECD/001_Normalized/125_basal_normalized.nii	125			size = 0.0, weight = 0.0		AN_NM_20121008101815 [BASAL-NC] BASAL-NC BASAL-NC |> NORMALIZED to SPECT [:0]	20150131_082547.206	ff3f6c19	Hippo_Parahippo_l_o	0.5	129.304	21.8006	15.28	246971	1975.76	194.642	191.826
C:/Users/In Kook Chun/SkyDrive/My Reseach/Research_Clinical/Rest Perfusion SPECT in TGA/Rest Perfusion SPECT with Tc-99m ECD/001_Normalized/125_basal_normalized.nii	125			size = 0.0, weight = 0.0		AN_NM_20121008101815 [BASAL-NC] BASAL-NC BASAL-NC |> NORMALIZED to SPECT [:0]	20150131_082547.206	ff3f6c19	Hippo_Parahippo_r_o	0.5	132.192	23.6873	16.624	274696	2197.56	206.559	203.529
C:/Users/In Kook Chun/SkyDrive/My Reseach/Research_Clinical/Rest Perfusion SPECT in TGA/Rest Perfusion SPECT with Tc-99m ECD/001_Normalized/125_basal_normalized.nii	125			size = 0.0, weight = 0.0		AN_NM_20121008101815 [BASAL-NC] BASAL-NC BASAL-NC |> NORMALIZED to SPECT [:0]	20150131_082547.206	ffdede07	Amygdala_l_o	0.5	126.335	16.0946	1.76	27793.7	222.35	164.265	160.523
C:/Users/In Kook Chun/SkyDrive/My Reseach/Research_Clinical/Rest Perfusion SPECT in TGA/Rest Perfusion SPECT with Tc-99m ECD/001_Normalized/125_basal_normalized.nii	125			size = 0.0, weight = 0.0		AN_NM_20121008101815 [BASAL-NC] BASAL-NC BASAL-NC |> NORMALIZED to SPECT [:0]	20150131_082547.206	ffdede07	Amygdala_r_o	0.5	125.202	19.6748	1.984	31050	248.4	175.707	171.846
C:/Users/In Kook Chun/SkyDrive/My Reseach/Research_Clinical/Rest Perfusion SPECT in TGA/Rest Perfusion SPECT with Tc-99m ECD/001_Normalized/125_basal_normalized.nii	125			size = 0.0, weight = 0.0		AN_NM_20121008101815 [BASAL-NC] BASAL-NC BASAL-NC |> NORMALIZED to SPECT [:0]	20150131_082547.206	ffc27c3b	Calcarine_l_o	0.5	233.091	55.9244	18.064	526321	4210.56	328.277	327.125
C:/Users/In Kook Chun/SkyDrive/My Reseach/Research_Clinical/Rest Perfusion SPECT in TGA/Rest Perfusion SPECT with Tc-99m ECD/001_Normalized/125_basal_normalized.nii	125			size = 0.0, weight = 0.0		AN_NM_20121008101815 [BASAL-NC] BASAL-NC BASAL-NC |> NORMALIZED to SPECT [:0]	20150131_082547.206	ffc27c3b	Calcarine_r_o	0.5	216.272	54.5738	14.888	402482	3219.86	321.406	318.998
C:/Users/In Kook Chun/SkyDrive/My Reseach/Research_Clinical/Rest Perfusion SPECT in TGA/Rest Perfusion SPECT with Tc-99m ECD/001_Normalized/125_basal_normalized.nii	125			size = 0.0, weight = 0.0		AN_NM_20121008101815 [BASAL-NC] BASAL-NC BASAL-NC |> NORMALIZED to SPECT [:0]	20150131_082547.206	fffcbf06	Cuneus_l_o	0.5	207.717	43.8465	12.208	316976	2535.81	282.49	279.858
C:/Users/In Kook Chun/SkyDrive/My Reseach/Research_Clinical/Rest Perfusion SPECT in TGA/Rest Perfusion SPECT with Tc-99m ECD/001_Normalized/125_basal_normalized.nii	125			size = 0.0, weight = 0.0		AN_NM_20121008101815 [BASAL-NC] BASAL-NC BASAL-NC |> NORMALIZED to SPECT [:0]	20150131_082547.206	fffcbf06	Cuneus_r_o	0.5	210.679	45.187	11.392	300008	2400.06	304.571	303.442
C:/Users/In Kook Chun/SkyDrive/My Reseach/Research_Clinical/Rest Perfusion SPECT in TGA/Rest Perfusion SPECT with Tc-99m ECD/001_Normalized/125_basal_normalized.nii	125			size = 0.0, weight = 0.0		AN_NM_20121008101815 [BASAL-NC] BASAL-NC BASAL-NC |> NORMALIZED to SPECT [:0]	20150131_082547.206	ffff8200	Lingual_l_o	0.5	193.463	38.5342	16.76	405305	3242.44	314.831	312.378
C:/Users/In Kook Chun/SkyDrive/My Reseach/Research_Clinical/Rest Perfusion SPECT in TGA/Rest Perfusion SPECT with Tc-99m ECD/001_Normalized/125_basal_normalized.nii	125			size = 0.0, weight = 0.0		AN_NM_20121008101815 [BASAL-NC] BASAL-NC BASAL-NC |> NORMALIZED to SPECT [:0]	20150131_082547.206	ffff8200	Lingual_r_o	0.5	196.018	42.1375	18.4	450840	3606.72	310.07	303.68
C:/Users/In Kook Chun/SkyDrive/My Reseach/Research_Clinical/Rest Perfusion SPECT in TGA/Rest Perfusion SPECT with Tc-99m ECD/001_Normalized/125_basal_normalized.nii	125			size = 0.0, weight = 0.0		AN_NM_20121008101815 [BASAL-NC] BASAL-NC BASAL-NC |> NORMALIZED to SPECT [:0]	20150131_082547.206	ffff0000	Occipital_l_o	0.5	206.084	43.6393	44.616	1.14933e+06	9194.65	316.699	313.3
C:/Users/In Kook Chun/SkyDrive/My Reseach/Research_Clinical/Rest Perfusion SPECT in TGA/Rest Perfusion SPECT with Tc-99m ECD/001_Normalized/125_basal_normalized.nii	125			size = 0.0, weight = 0.0		AN_NM_20121008101815 [BASAL-NC] BASAL-NC BASAL-NC |> NORMALIZED to SPECT [:0]	20150131_082547.206	ffff0000	Occipital_r_o	0.5	201.181	50.2352	36	905314	7242.51	316.562	313.114
C:/Users/In Kook Chun/SkyDrive/My Reseach/Research_Clinical/Rest Perfusion SPECT in TGA/Rest Perfusion SPECT with Tc-99m ECD/001_Normalized/125_basal_normalized.nii	125			size = 0.0, weight = 0.0		AN_NM_20121008101815 [BASAL-NC] BASAL-NC BASAL-NC |> NORMALIZED to SPECT [:0]	20150131_082547.206	ffeef98e	Fusiform_l_o	0.5	184.341	39.275	18.48	425827	3406.62	269.424	267.872
C:/Users/In Kook Chun/SkyDrive/My Reseach/Research_Clinical/Rest Perfusion SPECT in TGA/Rest Perfusion SPECT with Tc-99m ECD/001_Normalized/125_basal_normalized.nii	125			size = 0.0, weight = 0.0		AN_NM_20121008101815 [BASAL-NC] BASAL-NC BASAL-NC |> NORMALIZED to SPECT [:0]	20150131_082547.206	ffeef98e	Fusiform_r_o	0.5	181.618	39.3631	20.144	457315	3658.52	260.42	258.913
C:/Users/In Kook Chun/SkyDrive/My Reseach/Research_Clinical/Rest Perfusion SPECT in TGA/Rest Perfusion SPECT with Tc-99m ECD/001_Normalized/125_basal_normalized.nii	125			size = 0.0, weight = 0.0		AN_NM_20121008101815 [BASAL-NC] BASAL-NC BASAL-NC |> NORMALIZED to SPECT [:0]	20150131_082547.206	ffcc00fb	Postcentral_l_o	0.5	193.423	49.9036	31.136	752803	6022.42	298.903	295.6
C:/Users/In Kook Chun/SkyDrive/My Reseach/Research_Clinical/Rest Perfusion SPECT in TGA/Rest Perfusion SPECT with Tc-99m ECD/001_Normalized/125_basal_normalized.nii	125			size = 0.0, weight = 0.0		AN_NM_20121008101815 [BASAL-NC] BASAL-NC BASAL-NC |> NORMALIZED to SPECT [:0]	20150131_082547.206	ffcc00fb	Postcentral_r_o	0.5	184.623	54.3862	30.584	705814	5646.51	268.896	267.262
C:/Users/In Kook Chun/SkyDrive/My Reseach/Research_Clinical/Rest Perfusion SPECT in TGA/Rest Perfusion SPECT with Tc-99m ECD/001_Normalized/125_basal_normalized.nii	125			size = 0.0, weight = 0.0		AN_NM_20121008101815 [BASAL-NC] BASAL-NC BASAL-NC |> NORMALIZED to SPECT [:0]	20150131_082547.206	ffbe72bf	SupraMarginal_l_o	0.5	197.76	39.6621	10.048	248387	1987.09	273.382	271.857
C:/Users/In Kook Chun/SkyDrive/My Reseach/Research_Clinical/Rest Perfusion SPECT in TGA/Rest Perfusion SPECT with Tc-99m ECD/001_Normalized/125_basal_normalized.nii	125			size = 0.0, weight = 0.0		AN_NM_20121008101815 [BASAL-NC] BASAL-NC BASAL-NC |> NORMALIZED to SPECT [:0]	20150131_082547.206	ffbe72bf	SupraMarginal_r_o	0.5	203.174	41.6614	15.792	401066	3208.53	275.134	274.127
C:/Users/In Kook Chun/SkyDrive/My Reseach/Research_Clinical/Rest Perfusion SPECT in TGA/Rest Perfusion SPECT with Tc-99m ECD/001_Normalized/125_basal_normalized.nii	125			size = 0.0, weight = 0.0		AN_NM_20121008101815 [BASAL-NC] BASAL-NC BASAL-NC |> NORMALIZED to SPECT [:0]	20150131_082547.206	ffed6dc5	Angular_l_o	0.5	205.182	42.0906	9.384	240678	1925.43	284.865	284.243
C:/Users/In Kook Chun/SkyDrive/My Reseach/Research_Clinical/Rest Perfusion SPECT in TGA/Rest Perfusion SPECT with Tc-99m ECD/001_Normalized/125_basal_normalized.nii	125			size = 0.0, weight = 0.0		AN_NM_20121008101815 [BASAL-NC] BASAL-NC BASAL-NC |> NORMALIZED to SPECT [:0]	20150131_082547.206	ffed6dc5	Angular_r_o	0.5	211.028	50.8043	14.016	369721	2957.77	318.63	316.779
C:/Users/In Kook Chun/SkyDrive/My Reseach/Research_Clinical/Rest Perfusion SPECT in TGA/Rest Perfusion SPECT with Tc-99m ECD/001_Normalized/125_basal_normalized.nii	125			size = 0.0, weight = 0.0		AN_NM_20121008101815 [BASAL-NC] BASAL-NC BASAL-NC |> NORMALIZED to SPECT [:0]	20150131_082547.206	ffba67f2	Precuneus_l_o	0.5	187.95	54.4568	28.224	663088	5304.71	297.003	291.327
C:/Users/In Kook Chun/SkyDrive/My Reseach/Research_Clinical/Rest Perfusion SPECT in TGA/Rest Perfusion SPECT with Tc-99m ECD/001_Normalized/125_basal_normalized.nii	125			size = 0.0, weight = 0.0		AN_NM_20121008101815 [BASAL-NC] BASAL-NC BASAL-NC |> NORMALIZED to SPECT [:0]	20150131_082547.206	ffba67f2	Precuneus_r_o	0.5	188.246	54.046	26.12	614625	4917	294.892	290.958
C:/Users/In Kook Chun/SkyDrive/My Reseach/Research_Clinical/Rest Perfusion SPECT in TGA/Rest Perfusion SPECT with Tc-99m ECD/001_Normalized/125_basal_normalized.nii	125			size = 0.0, weight = 0.0		AN_NM_20121008101815 [BASAL-NC] BASAL-NC BASAL-NC |> NORMALIZED to SPECT [:0]	20150131_082547.206	ffbeb4ff	Paracentral_Lobule_l_o	0.5	189.804	52.3778	10.792	256046	2048.36	288.971	286.115
C:/Users/In Kook Chun/SkyDrive/My Reseach/Research_Clinical/Rest Perfusion SPECT in TGA/Rest Perfusion SPECT with Tc-99m ECD/001_Normalized/125_basal_normalized.nii	125			size = 0.0, weight = 0.0		AN_NM_20121008101815 [BASAL-NC] BASAL-NC BASAL-NC |> NORMALIZED to SPECT [:0]	20150131_082547.206	ffbeb4ff	Paracentral_Lobule_r_o	0.5	211.505	41.5466	6.688	176819	1414.55	276.4	275.619
C:/Users/In Kook Chun/SkyDrive/My Reseach/Research_Clinical/Rest Perfusion SPECT in TGA/Rest Perfusion SPECT with Tc-99m ECD/001_Normalized/125_basal_normalized.nii	125			size = 0.0, weight = 0.0		AN_NM_20121008101815 [BASAL-NC] BASAL-NC BASAL-NC |> NORMALIZED to SPECT [:0]	20150131_082547.206	ffff0000	Caudate_l_o	0.5	131.794	37.7823	7.696	126786	1014.29	240.883	237.729
C:/Users/In Kook Chun/SkyDrive/My Reseach/Research_Clinical/Rest Perfusion SPECT in TGA/Rest Perfusion SPECT with Tc-99m ECD/001_Normalized/125_basal_normalized.nii	125			size = 0.0, weight = 0.0		AN_NM_20121008101815 [BASAL-NC] BASAL-NC BASAL-NC |> NORMALIZED to SPECT [:0]	20150131_082547.206	ffff0000	Caudate_r_o	0.5	148.698	40.9912	7.952	147806	1182.45	250.15	248.145
C:/Users/In Kook Chun/SkyDrive/My Reseach/Research_Clinical/Rest Perfusion SPECT in TGA/Rest Perfusion SPECT with Tc-99m ECD/001_Normalized/125_basal_normalized.nii	125			size = 0.0, weight = 0.0		AN_NM_20121008101815 [BASAL-NC] BASAL-NC BASAL-NC |> NORMALIZED to SPECT [:0]	20150131_082547.206	ff9900ff	Putamen_l_o	0.5	204.95	30.8728	8.072	206795	1654.36	262.668	261.06
C:/Users/In Kook Chun/SkyDrive/My Reseach/Research_Clinical/Rest Perfusion SPECT in TGA/Rest Perfusion SPECT with Tc-99m ECD/001_Normalized/125_basal_normalized.nii	125			size = 0.0, weight = 0.0		AN_NM_20121008101815 [BASAL-NC] BASAL-NC BASAL-NC |> NORMALIZED to SPECT [:0]	20150131_082547.206	ff9900ff	Putamen_r_o	0.5	200.241	22.0449	8.512	213057	1704.45	244.356	243.328
C:/Users/In Kook Chun/SkyDrive/My Reseach/Research_Clinical/Rest Perfusion SPECT in TGA/Rest Perfusion SPECT with Tc-99m ECD/001_Normalized/125_basal_normalized.nii	125			size = 0.0, weight = 0.0		AN_NM_20121008101815 [BASAL-NC] BASAL-NC BASAL-NC |> NORMALIZED to SPECT [:0]	20150131_082547.206	ffffcc00	Pallidum_l_o	0.5	174.375	31.5772	2.344	51092	408.736	240.144	235.553
C:/Users/In Kook Chun/SkyDrive/My Reseach/Research_Clinical/Rest Perfusion SPECT in TGA/Rest Perfusion SPECT with Tc-99m ECD/001_Normalized/125_basal_normalized.nii	125			size = 0.0, weight = 0.0		AN_NM_20121008101815 [BASAL-NC] BASAL-NC BASAL-NC |> NORMALIZED to SPECT [:0]	20150131_082547.206	ffffcc00	Pallidum_r_o	0.5	187.875	23.5768	2.24	52604.9	420.84	232.091	229.931
C:/Users/In Kook Chun/SkyDrive/My Reseach/Research_Clinical/Rest Perfusion SPECT in TGA/Rest Perfusion SPECT with Tc-99m ECD/001_Normalized/125_basal_normalized.nii	125			size = 0.0, weight = 0.0		AN_NM_20121008101815 [BASAL-NC] BASAL-NC BASAL-NC |> NORMALIZED to SPECT [:0]	20150131_082547.206	ff00ff00	Thalamus_l_o	0.5	177.728	35.9604	8.8	195501	1564.01	250.71	250.317
C:/Users/In Kook Chun/SkyDrive/My Reseach/Research_Clinical/Rest Perfusion SPECT in TGA/Rest Perfusion SPECT with Tc-99m ECD/001_Normalized/125_basal_normalized.nii	125			size = 0.0, weight = 0.0		AN_NM_20121008101815 [BASAL-NC] BASAL-NC BASAL-NC |> NORMALIZED to SPECT [:0]	20150131_082547.206	ff00ff00	Thalamus_r_o	0.5	185.842	33.7881	8.456	196434	1571.48	257.074	256.23
C:/Users/In Kook Chun/SkyDrive/My Reseach/Research_Clinical/Rest Perfusion SPECT in TGA/Rest Perfusion SPECT with Tc-99m ECD/001_Normalized/125_basal_normalized.nii	125			size = 0.0, weight = 0.0		AN_NM_20121008101815 [BASAL-NC] BASAL-NC BASAL-NC |> NORMALIZED to SPECT [:0]	20150131_082547.206	ffb2e389	Heschl_l_o	0.5	216.589	36.8407	1.8	48732.6	389.861	300.381	297.799
C:/Users/In Kook Chun/SkyDrive/My Reseach/Research_Clinical/Rest Perfusion SPECT in TGA/Rest Perfusion SPECT with Tc-99m ECD/001_Normalized/125_basal_normalized.nii	125			size = 0.0, weight = 0.0		AN_NM_20121008101815 [BASAL-NC] BASAL-NC BASAL-NC |> NORMALIZED to SPECT [:0]	20150131_082547.206	ffb2e389	Heschl_r_o	0.5	205.418	23.5379	1.992	51149	409.192	251.607	250.393
C:/Users/In Kook Chun/SkyDrive/My Reseach/Research_Clinical/Rest Perfusion SPECT in TGA/Rest Perfusion SPECT with Tc-99m ECD/001_Normalized/125_basal_normalized.nii	125			size = 0.0, weight = 0.0		AN_NM_20121008101815 [BASAL-NC] BASAL-NC BASAL-NC |> NORMALIZED to SPECT [:0]	20150131_082547.206	ff8834c6	Parietal_l_o	0.5	193.958	48.5666	36.096	875138	7001.1	303.832	302.158
C:/Users/In Kook Chun/SkyDrive/My Reseach/Research_Clinical/Rest Perfusion SPECT in TGA/Rest Perfusion SPECT with Tc-99m ECD/001_Normalized/125_basal_normalized.nii	125			size = 0.0, weight = 0.0		AN_NM_20121008101815 [BASAL-NC] BASAL-NC BASAL-NC |> NORMALIZED to SPECT [:0]	20150131_082547.206	ff8834c6	Parietal_r_o	0.5	176.286	57.8231	28.536	628811	5030.49	283.409	279.436
C:/Users/In Kook Chun/SkyDrive/My Reseach/Research_Clinical/Rest Perfusion SPECT in TGA/Rest Perfusion SPECT with Tc-99m ECD/001_Normalized/125_basal_normalized.nii	125			size = 0.0, weight = 0.0		AN_NM_20121008101815 [BASAL-NC] BASAL-NC BASAL-NC |> NORMALIZED to SPECT [:0]	20150131_082547.206	ff6cfaae	Temporal_l_o	0.5	188.927	43.2108	99.824	2.35743e+06	18859.4	309.226	307.657
C:/Users/In Kook Chun/SkyDrive/My Reseach/Research_Clinical/Rest Perfusion SPECT in TGA/Rest Perfusion SPECT with Tc-99m ECD/001_Normalized/125_basal_normalized.nii	125			size = 0.0, weight = 0.0		AN_NM_20121008101815 [BASAL-NC] BASAL-NC BASAL-NC |> NORMALIZED to SPECT [:0]	20150131_082547.206	ff6cfaae	Temporal_r_o	0.5	183.114	44.2837	109.056	2.49621e+06	19969.7	285.182	283.962
C:/Users/In Kook Chun/SkyDrive/My Reseach/Research_Clinical/Rest Perfusion SPECT in TGA/Rest Perfusion SPECT with Tc-99m ECD/001_Normalized/125_basal_normalized.nii	125			size = 0.0, weight = 0.0		AN_NM_20121008101815 [BASAL-NC] BASAL-NC BASAL-NC |> NORMALIZED to SPECT [:0]	20150131_082547.206	ff974806	Vermis_o	0.5	184.832	58.0297	16.32	377057	3016.46	297.109	295.118
C:/Users/In Kook Chun/SkyDrive/My Reseach/Research_Clinical/Rest Perfusion SPECT in TGA/Rest Perfusion SPECT with Tc-99m ECD/001_Normalized/125_basal_normalized.nii	125			size = 0.0, weight = 0.0		AN_NM_20121008101815 [BASAL-NC] BASAL-NC BASAL-NC |> NORMALIZED to SPECT [:0]	20150131_082547.206	ffdbeef3	Cerebellum_Crus_l_o	0.5	204.55	67.851	35.976	919860	7358.88	345.851	345.395
C:/Users/In Kook Chun/SkyDrive/My Reseach/Research_Clinical/Rest Perfusion SPECT in TGA/Rest Perfusion SPECT with Tc-99m ECD/001_Normalized/125_basal_normalized.nii	125			size = 0.0, weight = 0.0		AN_NM_20121008101815 [BASAL-NC] BASAL-NC BASAL-NC |> NORMALIZED to SPECT [:0]	20150131_082547.206	ffdbeef3	Cerebellum_Crus_r_o	0.5	187.038	78.4873	38.12	891236	7129.89	333.682	330.217
C:/Users/In Kook Chun/SkyDrive/My Reseach/Research_Clinical/Rest Perfusion SPECT in TGA/Rest Perfusion SPECT with Tc-99m ECD/001_Normalized/125_basal_normalized.nii	125			size = 0.0, weight = 0.0		AN_NM_20121008101815 [BASAL-NC] BASAL-NC BASAL-NC |> NORMALIZED to SPECT [:0]	20150131_082547.206	fffaef05	Cerebellum_l_o	0.5	198.595	63.698	51.52	1.27895e+06	10231.6	317.585	315.901
C:/Users/In Kook Chun/SkyDrive/My Reseach/Research_Clinical/Rest Perfusion SPECT in TGA/Rest Perfusion SPECT with Tc-99m ECD/001_Normalized/125_basal_normalized.nii	125			size = 0.0, weight = 0.0		AN_NM_20121008101815 [BASAL-NC] BASAL-NC BASAL-NC |> NORMALIZED to SPECT [:0]	20150131_082547.206	fffaef05	Cerebellum_r_o	0.5	200.484	62.6071	53.384	1.33783e+06	10702.6	311.96	311.594
# PMOD_VOI_STATISTICS
# FORMAT[UNI]
# DATE_TIME[2015.01.31_08:36:59]
# VERSION[3.603]
# AXIS[Experiment][VOI][TAC][]
# VOXEL_FRACTION_MODE[1]
# DATA
// Component [string]	File [string]	PatientName [string]	PatientID [string]	PatientInfo [string]	StudyDescription [string]	SeriesDescription [string]	StudyDate [date_time]	Color [0xARGB]	VoiName(Region) [string]	Time [seconds]	Averaged [1/1]	Sd [1/1]	Volume [ccm]	Total(SUM) [1/1]	Total(AVR*VOL) [(1/1)*(ccm)]	Max [1/1]	HotAveraged(5) [1/1]
C:/Users/In Kook Chun/SkyDrive/My Reseach/Research_Clinical/Rest Perfusion SPECT in TGA/Rest Perfusion SPECT with Tc-99m ECD/001_Normalized/125f.nii	125f			size = 0.0, weight = 0.0		YEOUNGHEUI^PARK [BASAL-NC] BASAL-NC BASAL-NC |> NORMALIZED to SPECT [:0]	20150131_082547.371	ff6400ff	Precentral_l_o	0.5	214.315	55.3454	28.208	755674	6045.39	309.093	306.141
C:/Users/In Kook Chun/SkyDrive/My Reseach/Research_Clinical/Rest Perfusion SPECT in TGA/Rest Perfusion SPECT with Tc-99m ECD/001_Normalized/125f.nii	125f			size = 0.0, weight = 0.0		YEOUNGHEUI^PARK [BASAL-NC] BASAL-NC BASAL-NC |> NORMALIZED to SPECT [:0]	20150131_082547.371	ff6400ff	Precentral_r_o	0.5	212.96	48.134	27.048	720016	5760.13	299.339	299.01
C:/Users/In Kook Chun/SkyDrive/My Reseach/Research_Clinical/Rest Perfusion SPECT in TGA/Rest Perfusion SPECT with Tc-99m ECD/001_Normalized/125f.nii	125f			size = 0.0, weight = 0.0		YEOUNGHEUI^PARK [BASAL-NC] BASAL-NC BASAL-NC |> NORMALIZED to SPECT [:0]	20150131_082547.371	ff5dbcff	Rolandic_Oper_l_o	0.5	210.331	39.3704	7.92	208228	1665.83	293.99	291.135
C:/Users/In Kook Chun/SkyDrive/My Reseach/Research_Clinical/Rest Perfusion SPECT in TGA/Rest Perfusion SPECT with Tc-99m ECD/001_Normalized/125f.nii	125f			size = 0.0, weight = 0.0		YEOUNGHEUI^PARK [BASAL-NC] BASAL-NC BASAL-NC |> NORMALIZED to SPECT [:0]	20150131_082547.371	ff5dbcff	Rolandic_Oper_r_o	0.5	207.927	37.483	10.648	276751	2214.01	305.389	303.001
C:/Users/In Kook Chun/SkyDrive/My Reseach/Research_Clinical/Rest Perfusion SPECT in TGA/Rest Perfusion SPECT with Tc-99m ECD/001_Normalized/125f.nii	125f			size = 0.0, weight = 0.0		YEOUNGHEUI^PARK [BASAL-NC] BASAL-NC BASAL-NC |> NORMALIZED to SPECT [:0]	20150131_082547.371	ff0072ff	Supp_Motor_Area_l_o	0.5	211.964	44.2022	17.176	455086	3640.69	302.571	297.94
C:/Users/In Kook Chun/SkyDrive/My Reseach/Research_Clinical/Rest Perfusion SPECT in TGA/Rest Perfusion SPECT with Tc-99m ECD/001_Normalized/125f.nii	125f			size = 0.0, weight = 0.0		YEOUNGHEUI^PARK [BASAL-NC] BASAL-NC BASAL-NC |> NORMALIZED to SPECT [:0]	20150131_082547.371	ff0072ff	Supp_Motor_Area_r_o	0.5	214.507	49.1053	18.968	508595	4068.76	299.109	298.269
C:/Users/In Kook Chun/SkyDrive/My Reseach/Research_Clinical/Rest Perfusion SPECT in TGA/Rest Perfusion SPECT with Tc-99m ECD/001_Normalized/125f.nii	125f			size = 0.0, weight = 0.0		YEOUNGHEUI^PARK [BASAL-NC] BASAL-NC BASAL-NC |> NORMALIZED to SPECT [:0]	20150131_082547.371	ff6464ff	Olfactory_l_o	0.5	167.362	33.0405	2.24	46861.4	374.891	216.046	213.928
C:/Users/In Kook Chun/SkyDrive/My Reseach/Research_Clinical/Rest Perfusion SPECT in TGA/Rest Perfusion SPECT with Tc-99m ECD/001_Normalized/125f.nii	125f			size = 0.0, weight = 0.0		YEOUNGHEUI^PARK [BASAL-NC] BASAL-NC BASAL-NC |> NORMALIZED to SPECT [:0]	20150131_082547.371	ff6464ff	Olfactory_r_o	0.5	171.401	32.6082	2.312	49535	396.28	222.994	221.713
C:/Users/In Kook Chun/SkyDrive/My Reseach/Research_Clinical/Rest Perfusion SPECT in TGA/Rest Perfusion SPECT with Tc-99m ECD/001_Normalized/125f.nii	125f			size = 0.0, weight = 0.0		YEOUNGHEUI^PARK [BASAL-NC] BASAL-NC BASAL-NC |> NORMALIZED to SPECT [:0]	20150131_082547.371	ff0000ff	Frontal_Sup_l_o	0.5	206.132	59.199	60.432	1.55712e+06	12457	367.999	361.445
C:/Users/In Kook Chun/SkyDrive/My Reseach/Research_Clinical/Rest Perfusion SPECT in TGA/Rest Perfusion SPECT with Tc-99m ECD/001_Normalized/125f.nii	125f			size = 0.0, weight = 0.0		YEOUNGHEUI^PARK [BASAL-NC] BASAL-NC BASAL-NC |> NORMALIZED to SPECT [:0]	20150131_082547.371	ff0000ff	Frontal_Sup_r_o	0.5	209.837	56.1081	57.496	1.5081e+06	12064.8	369.529	364.689
C:/Users/In Kook Chun/SkyDrive/My Reseach/Research_Clinical/Rest Perfusion SPECT in TGA/Rest Perfusion SPECT with Tc-99m ECD/001_Normalized/125f.nii	125f			size = 0.0, weight = 0.0		YEOUNGHEUI^PARK [BASAL-NC] BASAL-NC BASAL-NC |> NORMALIZED to SPECT [:0]	20150131_082547.371	ff1ca7ff	Frontal_Mid_l_o	0.5	228.773	56.8824	51.76	1.48016e+06	11841.3	366.481	360.879
C:/Users/In Kook Chun/SkyDrive/My Reseach/Research_Clinical/Rest Perfusion SPECT in TGA/Rest Perfusion SPECT with Tc-99m ECD/001_Normalized/125f.nii	125f			size = 0.0, weight = 0.0		YEOUNGHEUI^PARK [BASAL-NC] BASAL-NC BASAL-NC |> NORMALIZED to SPECT [:0]	20150131_082547.371	ff1ca7ff	Frontal_Mid_r_o	0.5	227.773	56.6715	55.8	1.58872e+06	12709.8	374.682	373.44
C:/Users/In Kook Chun/SkyDrive/My Reseach/Research_Clinical/Rest Perfusion SPECT in TGA/Rest Perfusion SPECT with Tc-99m ECD/001_Normalized/125f.nii	125f			size = 0.0, weight = 0.0		YEOUNGHEUI^PARK [BASAL-NC] BASAL-NC BASAL-NC |> NORMALIZED to SPECT [:0]	20150131_082547.371	ff1cf7ff	Frontal_Inf_l_o	0.5	219.971	47.5117	42.056	1.15639e+06	9251.1	317.467	312.104
C:/Users/In Kook Chun/SkyDrive/My Reseach/Research_Clinical/Rest Perfusion SPECT in TGA/Rest Perfusion SPECT with Tc-99m ECD/001_Normalized/125f.nii	125f			size = 0.0, weight = 0.0		YEOUNGHEUI^PARK [BASAL-NC] BASAL-NC BASAL-NC |> NORMALIZED to SPECT [:0]	20150131_082547.371	ff1cf7ff	Frontal_Inf_r_o	0.5	214.064	52.5014	42.056	1.12533e+06	9002.66	338.057	334.82
C:/Users/In Kook Chun/SkyDrive/My Reseach/Research_Clinical/Rest Perfusion SPECT in TGA/Rest Perfusion SPECT with Tc-99m ECD/001_Normalized/125f.nii	125f			size = 0.0, weight = 0.0		YEOUNGHEUI^PARK [BASAL-NC] BASAL-NC BASAL-NC |> NORMALIZED to SPECT [:0]	20150131_082547.371	ffa0ffff	Rectus_l_o	0.5	218.78	45.7102	6.816	186401	1491.21	309.565	308.545
C:/Users/In Kook Chun/SkyDrive/My Reseach/Research_Clinical/Rest Perfusion SPECT in TGA/Rest Perfusion SPECT with Tc-99m ECD/001_Normalized/125f.nii	125f			size = 0.0, weight = 0.0		YEOUNGHEUI^PARK [BASAL-NC] BASAL-NC BASAL-NC |> NORMALIZED to SPECT [:0]	20150131_082547.371	ffa0ffff	Rectus_r_o	0.5	227.488	43.5954	5.96	169479	1355.83	317.709	316.034
C:/Users/In Kook Chun/SkyDrive/My Reseach/Research_Clinical/Rest Perfusion SPECT in TGA/Rest Perfusion SPECT with Tc-99m ECD/001_Normalized/125f.nii	125f			size = 0.0, weight = 0.0		YEOUNGHEUI^PARK [BASAL-NC] BASAL-NC BASAL-NC |> NORMALIZED to SPECT [:0]	20150131_082547.371	ff8fafff	Insula_l_o	0.5	191.743	34.7579	14.864	356259	2850.07	275.033	269.979
C:/Users/In Kook Chun/SkyDrive/My Reseach/Research_Clinical/Rest Perfusion SPECT in TGA/Rest Perfusion SPECT with Tc-99m ECD/001_Normalized/125f.nii	125f			size = 0.0, weight = 0.0		YEOUNGHEUI^PARK [BASAL-NC] BASAL-NC BASAL-NC |> NORMALIZED to SPECT [:0]	20150131_082547.371	ff8fafff	Insula_r_o	0.5	194.279	39.9771	14.16	343874	2750.99	278.599	275.189
C:/Users/In Kook Chun/SkyDrive/My Reseach/Research_Clinical/Rest Perfusion SPECT in TGA/Rest Perfusion SPECT with Tc-99m ECD/001_Normalized/125f.nii	125f			size = 0.0, weight = 0.0		YEOUNGHEUI^PARK [BASAL-NC] BASAL-NC BASAL-NC |> NORMALIZED to SPECT [:0]	20150131_082547.371	ffb2a2c7	Cingulum_Ant_l_o	0.5	179.586	65.3556	11.2	251421	2011.37	290.769	289.612
C:/Users/In Kook Chun/SkyDrive/My Reseach/Research_Clinical/Rest Perfusion SPECT in TGA/Rest Perfusion SPECT with Tc-99m ECD/001_Normalized/125f.nii	125f			size = 0.0, weight = 0.0		YEOUNGHEUI^PARK [BASAL-NC] BASAL-NC BASAL-NC |> NORMALIZED to SPECT [:0]	20150131_082547.371	ffb2a2c7	Cingulum_Ant_r_o	0.5	179.911	72.3582	10.504	236223	1889.78	298.936	297.875
C:/Users/In Kook Chun/SkyDrive/My Reseach/Research_Clinical/Rest Perfusion SPECT in TGA/Rest Perfusion SPECT with Tc-99m ECD/001_Normalized/125f.nii	125f			size = 0.0, weight = 0.0		YEOUNGHEUI^PARK [BASAL-NC] BASAL-NC BASAL-NC |> NORMALIZED to SPECT [:0]	20150131_082547.371	ff8fafff	Cingulum_Mid_l_o	0.5	194.339	47.8407	15.528	377213	3017.7	296.612	295.363
C:/Users/In Kook Chun/SkyDrive/My Reseach/Research_Clinical/Rest Perfusion SPECT in TGA/Rest Perfusion SPECT with Tc-99m ECD/001_Normalized/125f.nii	125f			size = 0.0, weight = 0.0		YEOUNGHEUI^PARK [BASAL-NC] BASAL-NC BASAL-NC |> NORMALIZED to SPECT [:0]	20150131_082547.371	ff8fafff	Cingulum_Mid_r_o	0.5	200.43	49.6955	17.624	441547	3532.38	279.968	277.923
C:/Users/In Kook Chun/SkyDrive/My Reseach/Research_Clinical/Rest Perfusion SPECT in TGA/Rest Perfusion SPECT with Tc-99m ECD/001_Normalized/125f.nii	125f			size = 0.0, weight = 0.0		YEOUNGHEUI^PARK [BASAL-NC] BASAL-NC BASAL-NC |> NORMALIZED to SPECT [:0]	20150131_082547.371	ff5f497a	Cingulum_Post_l_o	0.5	162.821	73.4809	3.704	75386.2	603.09	285.949	284.279
C:/Users/In Kook Chun/SkyDrive/My Reseach/Research_Clinical/Rest Perfusion SPECT in TGA/Rest Perfusion SPECT with Tc-99m ECD/001_Normalized/125f.nii	125f			size = 0.0, weight = 0.0		YEOUNGHEUI^PARK [BASAL-NC] BASAL-NC BASAL-NC |> NORMALIZED to SPECT [:0]	20150131_082547.371	ff5f497a	Cingulum_Post_r_o	0.5	144.921	60.7878	2.68	48548.4	388.387	276.943	270.874
C:/Users/In Kook Chun/SkyDrive/My Reseach/Research_Clinical/Rest Perfusion SPECT in TGA/Rest Perfusion SPECT with Tc-99m ECD/001_Normalized/125f.nii	125f			size = 0.0, weight = 0.0		YEOUNGHEUI^PARK [BASAL-NC] BASAL-NC BASAL-NC |> NORMALIZED to SPECT [:0]	20150131_082547.371	ff3f6c19	Hippo_Parahippo_l_o	0.5	143.858	26.3875	15.28	274768	2198.15	230.908	224.154
C:/Users/In Kook Chun/SkyDrive/My Reseach/Research_Clinical/Rest Perfusion SPECT in TGA/Rest Perfusion SPECT with Tc-99m ECD/001_Normalized/125f.nii	125f			size = 0.0, weight = 0.0		YEOUNGHEUI^PARK [BASAL-NC] BASAL-NC BASAL-NC |> NORMALIZED to SPECT [:0]	20150131_082547.371	ff3f6c19	Hippo_Parahippo_r_o	0.5	152.719	24.4429	16.624	317350	2538.8	244.539	238.219
C:/Users/In Kook Chun/SkyDrive/My Reseach/Research_Clinical/Rest Perfusion SPECT in TGA/Rest Perfusion SPECT with Tc-99m ECD/001_Normalized/125f.nii	125f			size = 0.0, weight = 0.0		YEOUNGHEUI^PARK [BASAL-NC] BASAL-NC BASAL-NC |> NORMALIZED to SPECT [:0]	20150131_082547.371	ffdede07	Amygdala_l_o	0.5	147.502	11.0578	1.76	32450.4	259.603	177.753	174.155
C:/Users/In Kook Chun/SkyDrive/My Reseach/Research_Clinical/Rest Perfusion SPECT in TGA/Rest Perfusion SPECT with Tc-99m ECD/001_Normalized/125f.nii	125f			size = 0.0, weight = 0.0		YEOUNGHEUI^PARK [BASAL-NC] BASAL-NC BASAL-NC |> NORMALIZED to SPECT [:0]	20150131_082547.371	ffdede07	Amygdala_r_o	0.5	153.151	18.7181	1.984	37981.6	303.853	188.9	185.766
C:/Users/In Kook Chun/SkyDrive/My Reseach/Research_Clinical/Rest Perfusion SPECT in TGA/Rest Perfusion SPECT with Tc-99m ECD/001_Normalized/125f.nii	125f			size = 0.0, weight = 0.0		YEOUNGHEUI^PARK [BASAL-NC] BASAL-NC BASAL-NC |> NORMALIZED to SPECT [:0]	20150131_082547.371	ffc27c3b	Calcarine_l_o	0.5	255.119	69.2186	18.064	576058	4608.47	376.914	374.887
C:/Users/In Kook Chun/SkyDrive/My Reseach/Research_Clinical/Rest Perfusion SPECT in TGA/Rest Perfusion SPECT with Tc-99m ECD/001_Normalized/125f.nii	125f			size = 0.0, weight = 0.0		YEOUNGHEUI^PARK [BASAL-NC] BASAL-NC BASAL-NC |> NORMALIZED to SPECT [:0]	20150131_082547.371	ffc27c3b	Calcarine_r_o	0.5	238.86	65.0273	14.888	444518	3556.14	372.048	366.715
C:/Users/In Kook Chun/SkyDrive/My Reseach/Research_Clinical/Rest Perfusion SPECT in TGA/Rest Perfusion SPECT with Tc-99m ECD/001_Normalized/125f.nii	125f			size = 0.0, weight = 0.0		YEOUNGHEUI^PARK [BASAL-NC] BASAL-NC BASAL-NC |> NORMALIZED to SPECT [:0]	20150131_082547.371	fffcbf06	Cuneus_l_o	0.5	232.588	47.9851	12.208	354930	2839.44	334.008	330.847
C:/Users/In Kook Chun/SkyDrive/My Reseach/Research_Clinical/Rest Perfusion SPECT in TGA/Rest Perfusion SPECT with Tc-99m ECD/001_Normalized/125f.nii	125f			size = 0.0, weight = 0.0		YEOUNGHEUI^PARK [BASAL-NC] BASAL-NC BASAL-NC |> NORMALIZED to SPECT [:0]	20150131_082547.371	fffcbf06	Cuneus_r_o	0.5	241.766	38.8805	11.392	344275	2754.2	340.381	337.003
C:/Users/In Kook Chun/SkyDrive/My Reseach/Research_Clinical/Rest Perfusion SPECT in TGA/Rest Perfusion SPECT with Tc-99m ECD/001_Normalized/125f.nii	125f			size = 0.0, weight = 0.0		YEOUNGHEUI^PARK [BASAL-NC] BASAL-NC BASAL-NC |> NORMALIZED to SPECT [:0]	20150131_082547.371	ffff8200	Lingual_l_o	0.5	213.989	43.8817	16.76	448306	3586.45	361.96	358.523
C:/Users/In Kook Chun/SkyDrive/My Reseach/Research_Clinical/Rest Perfusion SPECT in TGA/Rest Perfusion SPECT with Tc-99m ECD/001_Normalized/125f.nii	125f			size = 0.0, weight = 0.0		YEOUNGHEUI^PARK [BASAL-NC] BASAL-NC BASAL-NC |> NORMALIZED to SPECT [:0]	20150131_082547.371	ffff8200	Lingual_r_o	0.5	205.657	49.8562	18.4	473010	3784.08	335.665	331.83
C:/Users/In Kook Chun/SkyDrive/My Reseach/Research_Clinical/Rest Perfusion SPECT in TGA/Rest Perfusion SPECT with Tc-99m ECD/001_Normalized/125f.nii	125f			size = 0.0, weight = 0.0		YEOUNGHEUI^PARK [BASAL-NC] BASAL-NC BASAL-NC |> NORMALIZED to SPECT [:0]	20150131_082547.371	ffff0000	Occipital_l_o	0.5	229.174	47.7377	44.616	1.2781e+06	10224.8	347.754	341.485
C:/Users/In Kook Chun/SkyDrive/My Reseach/Research_Clinical/Rest Perfusion SPECT in TGA/Rest Perfusion SPECT with Tc-99m ECD/001_Normalized/125f.nii	125f			size = 0.0, weight = 0.0		YEOUNGHEUI^PARK [BASAL-NC] BASAL-NC BASAL-NC |> NORMALIZED to SPECT [:0]	20150131_082547.371	ffff0000	Occipital_r_o	0.5	218.468	61.1935	36	983108	7864.86	331.88	326.327
C:/Users/In Kook Chun/SkyDrive/My Reseach/Research_Clinical/Rest Perfusion SPECT in TGA/Rest Perfusion SPECT with Tc-99m ECD/001_Normalized/125f.nii	125f			size = 0.0, weight = 0.0		YEOUNGHEUI^PARK [BASAL-NC] BASAL-NC BASAL-NC |> NORMALIZED to SPECT [:0]	20150131_082547.371	ffeef98e	Fusiform_l_o	0.5	208.891	41.6225	18.48	482537	3860.3	312.429	307.611
C:/Users/In Kook Chun/SkyDrive/My Reseach/Research_Clinical/Rest Perfusion SPECT in TGA/Rest Perfusion SPECT with Tc-99m ECD/001_Normalized/125f.nii	125f			size = 0.0, weight = 0.0		YEOUNGHEUI^PARK [BASAL-NC] BASAL-NC BASAL-NC |> NORMALIZED to SPECT [:0]	20150131_082547.371	ffeef98e	Fusiform_r_o	0.5	210.378	41.3781	20.144	529733	4237.86	304.158	297.767
C:/Users/In Kook Chun/SkyDrive/My Reseach/Research_Clinical/Rest Perfusion SPECT in TGA/Rest Perfusion SPECT with Tc-99m ECD/001_Normalized/125f.nii	125f			size = 0.0, weight = 0.0		YEOUNGHEUI^PARK [BASAL-NC] BASAL-NC BASAL-NC |> NORMALIZED to SPECT [:0]	20150131_082547.371	ffcc00fb	Postcentral_l_o	0.5	205.945	51.8856	31.136	801538	6412.3	319.963	319.08
C:/Users/In Kook Chun/SkyDrive/My Reseach/Research_Clinical/Rest Perfusion SPECT in TGA/Rest Perfusion SPECT with Tc-99m ECD/001_Normalized/125f.nii	125f			size = 0.0, weight = 0.0		YEOUNGHEUI^PARK [BASAL-NC] BASAL-NC BASAL-NC |> NORMALIZED to SPECT [:0]	20150131_082547.371	ffcc00fb	Postcentral_r_o	0.5	197.65	59.4819	30.584	755617	6044.94	307.805	305.967
C:/Users/In Kook Chun/SkyDrive/My Reseach/Research_Clinical/Rest Perfusion SPECT in TGA/Rest Perfusion SPECT with Tc-99m ECD/001_Normalized/125f.nii	125f			size = 0.0, weight = 0.0		YEOUNGHEUI^PARK [BASAL-NC] BASAL-NC BASAL-NC |> NORMALIZED to SPECT [:0]	20150131_082547.371	ffbe72bf	SupraMarginal_l_o	0.5	213.047	43.0636	10.048	267587	2140.7	301.248	296.617
C:/Users/In Kook Chun/SkyDrive/My Reseach/Research_Clinical/Rest Perfusion SPECT in TGA/Rest Perfusion SPECT with Tc-99m ECD/001_Normalized/125f.nii	125f			size = 0.0, weight = 0.0		YEOUNGHEUI^PARK [BASAL-NC] BASAL-NC BASAL-NC |> NORMALIZED to SPECT [:0]	20150131_082547.371	ffbe72bf	SupraMarginal_r_o	0.5	229.561	50.4204	15.792	453154	3625.23	317.973	314.863
C:/Users/In Kook Chun/SkyDrive/My Reseach/Research_Clinical/Rest Perfusion SPECT in TGA/Rest Perfusion SPECT with Tc-99m ECD/001_Normalized/125f.nii	125f			size = 0.0, weight = 0.0		YEOUNGHEUI^PARK [BASAL-NC] BASAL-NC BASAL-NC |> NORMALIZED to SPECT [:0]	20150131_082547.371	ffed6dc5	Angular_l_o	0.5	223.996	47.6235	9.384	262747	2101.98	320.331	318.304
C:/Users/In Kook Chun/SkyDrive/My Reseach/Research_Clinical/Rest Perfusion SPECT in TGA/Rest Perfusion SPECT with Tc-99m ECD/001_Normalized/125f.nii	125f			size = 0.0, weight = 0.0		YEOUNGHEUI^PARK [BASAL-NC] BASAL-NC BASAL-NC |> NORMALIZED to SPECT [:0]	20150131_082547.371	ffed6dc5	Angular_r_o	0.5	221.578	57.9924	14.016	388205	3105.64	331.949	330.594
C:/Users/In Kook Chun/SkyDrive/My Reseach/Research_Clinical/Rest Perfusion SPECT in TGA/Rest Perfusion SPECT with Tc-99m ECD/001_Normalized/125f.nii	125f			size = 0.0, weight = 0.0		YEOUNGHEUI^PARK [BASAL-NC] BASAL-NC BASAL-NC |> NORMALIZED to SPECT [:0]	20150131_082547.371	ffba67f2	Precuneus_l_o	0.5	201.467	57.8311	28.224	710775	5686.2	294.806	292.66
C:/Users/In Kook Chun/SkyDrive/My Reseach/Research_Clinical/Rest Perfusion SPECT in TGA/Rest Perfusion SPECT with Tc-99m ECD/001_Normalized/125f.nii	125f			size = 0.0, weight = 0.0		YEOUNGHEUI^PARK [BASAL-NC] BASAL-NC BASAL-NC |> NORMALIZED to SPECT [:0]	20150131_082547.371	ffba67f2	Precuneus_r_o	0.5	205.899	53.8749	26.12	672262	5378.09	283.453	283.207
C:/Users/In Kook Chun/SkyDrive/My Reseach/Research_Clinical/Rest Perfusion SPECT in TGA/Rest Perfusion SPECT with Tc-99m ECD/001_Normalized/125f.nii	125f			size = 0.0, weight = 0.0		YEOUNGHEUI^PARK [BASAL-NC] BASAL-NC BASAL-NC |> NORMALIZED to SPECT [:0]	20150131_082547.371	ffbeb4ff	Paracentral_Lobule_l_o	0.5	211.408	54.7735	10.792	285189	2281.51	308.104	305.996
C:/Users/In Kook Chun/SkyDrive/My Reseach/Research_Clinical/Rest Perfusion SPECT in TGA/Rest Perfusion SPECT with Tc-99m ECD/001_Normalized/125f.nii	125f			size = 0.0, weight = 0.0		YEOUNGHEUI^PARK [BASAL-NC] BASAL-NC BASAL-NC |> NORMALIZED to SPECT [:0]	20150131_082547.371	ffbeb4ff	Paracentral_Lobule_r_o	0.5	215.856	37.4854	6.688	180456	1443.64	283.166	279.685
C:/Users/In Kook Chun/SkyDrive/My Reseach/Research_Clinical/Rest Perfusion SPECT in TGA/Rest Perfusion SPECT with Tc-99m ECD/001_Normalized/125f.nii	125f			size = 0.0, weight = 0.0		YEOUNGHEUI^PARK [BASAL-NC] BASAL-NC BASAL-NC |> NORMALIZED to SPECT [:0]	20150131_082547.371	ffff0000	Caudate_l_o	0.5	140.311	49.5023	7.696	134979	1079.83	267.441	263.836
C:/Users/In Kook Chun/SkyDrive/My Reseach/Research_Clinical/Rest Perfusion SPECT in TGA/Rest Perfusion SPECT with Tc-99m ECD/001_Normalized/125f.nii	125f			size = 0.0, weight = 0.0		YEOUNGHEUI^PARK [BASAL-NC] BASAL-NC BASAL-NC |> NORMALIZED to SPECT [:0]	20150131_082547.371	ffff0000	Caudate_r_o	0.5	147.483	41.696	7.952	146598	1172.78	269.903	260.825
C:/Users/In Kook Chun/SkyDrive/My Reseach/Research_Clinical/Rest Perfusion SPECT in TGA/Rest Perfusion SPECT with Tc-99m ECD/001_Normalized/125f.nii	125f			size = 0.0, weight = 0.0		YEOUNGHEUI^PARK [BASAL-NC] BASAL-NC BASAL-NC |> NORMALIZED to SPECT [:0]	20150131_082547.371	ff9900ff	Putamen_l_o	0.5	216.14	34.2458	8.072	218085	1744.68	281.521	278.668
C:/Users/In Kook Chun/SkyDrive/My Reseach/Research_Clinical/Rest Perfusion SPECT in TGA/Rest Perfusion SPECT with Tc-99m ECD/001_Normalized/125f.nii	125f			size = 0.0, weight = 0.0		YEOUNGHEUI^PARK [BASAL-NC] BASAL-NC BASAL-NC |> NORMALIZED to SPECT [:0]	20150131_082547.371	ff9900ff	Putamen_r_o	0.5	215.094	36.0214	8.512	228860	1830.88	280.117	279.489
C:/Users/In Kook Chun/SkyDrive/My Reseach/Research_Clinical/Rest Perfusion SPECT in TGA/Rest Perfusion SPECT with Tc-99m ECD/001_Normalized/125f.nii	125f			size = 0.0, weight = 0.0		YEOUNGHEUI^PARK [BASAL-NC] BASAL-NC BASAL-NC |> NORMALIZED to SPECT [:0]	20150131_082547.371	ffffcc00	Pallidum_l_o	0.5	174.577	33.7801	2.344	51151	409.208	259.849	252.506
C:/Users/In Kook Chun/SkyDrive/My Reseach/Research_Clinical/Rest Perfusion SPECT in TGA/Rest Perfusion SPECT with Tc-99m ECD/001_Normalized/125f.nii	125f			size = 0.0, weight = 0.0		YEOUNGHEUI^PARK [BASAL-NC] BASAL-NC BASAL-NC |> NORMALIZED to SPECT [:0]	20150131_082547.371	ffffcc00	Pallidum_r_o	0.5	188.854	35.6574	2.24	52879.1	423.033	264.888	260.316
C:/Users/In Kook Chun/SkyDrive/My Reseach/Research_Clinical/Rest Perfusion SPECT in TGA/Rest Perfusion SPECT with Tc-99m ECD/001_Normalized/125f.nii	125f			size = 0.0, weight = 0.0		YEOUNGHEUI^PARK [BASAL-NC] BASAL-NC BASAL-NC |> NORMALIZED to SPECT [:0]	20150131_082547.371	ff00ff00	Thalamus_l_o	0.5	203.476	51.8167	8.8	223823	1790.59	329.971	328.464
C:/Users/In Kook Chun/SkyDrive/My Reseach/Research_Clinical/Rest Perfusion SPECT in TGA/Rest Perfusion SPECT with Tc-99m ECD/001_Normalized/125f.nii	125f			size = 0.0, weight = 0.0		YEOUNGHEUI^PARK [BASAL-NC] BASAL-NC BASAL-NC |> NORMALIZED to SPECT [:0]	20150131_082547.371	ff00ff00	Thalamus_r_o	0.5	187.956	39.535	8.456	198669	1589.36	277	274.18
C:/Users/In Kook Chun/SkyDrive/My Reseach/Research_Clinical/Rest Perfusion SPECT in TGA/Rest Perfusion SPECT with Tc-99m ECD/001_Normalized/125f.nii	125f			size = 0.0, weight = 0.0		YEOUNGHEUI^PARK [BASAL-NC] BASAL-NC BASAL-NC |> NORMALIZED to SPECT [:0]	20150131_082547.371	ffb2e389	Heschl_l_o	0.5	224.477	25.7525	1.8	50507.3	404.058	271.835	268.907
C:/Users/In Kook Chun/SkyDrive/My Reseach/Research_Clinical/Rest Perfusion SPECT in TGA/Rest Perfusion SPECT with Tc-99m ECD/001_Normalized/125f.nii	125f			size = 0.0, weight = 0.0		YEOUNGHEUI^PARK [BASAL-NC] BASAL-NC BASAL-NC |> NORMALIZED to SPECT [:0]	20150131_082547.371	ffb2e389	Heschl_r_o	0.5	213.18	28.403	1.992	53081.9	424.655	281.785	278.972
C:/Users/In Kook Chun/SkyDrive/My Reseach/Research_Clinical/Rest Perfusion SPECT in TGA/Rest Perfusion SPECT with Tc-99m ECD/001_Normalized/125f.nii	125f			size = 0.0, weight = 0.0		YEOUNGHEUI^PARK [BASAL-NC] BASAL-NC BASAL-NC |> NORMALIZED to SPECT [:0]	20150131_082547.371	ff8834c6	Parietal_l_o	0.5	206.71	56.5778	36.096	932674	7461.39	321.275	317.058
C:/Users/In Kook Chun/SkyDrive/My Reseach/Research_Clinical/Rest Perfusion SPECT in TGA/Rest Perfusion SPECT with Tc-99m ECD/001_Normalized/125f.nii	125f			size = 0.0, weight = 0.0		YEOUNGHEUI^PARK [BASAL-NC] BASAL-NC BASAL-NC |> NORMALIZED to SPECT [:0]	20150131_082547.371	ff8834c6	Parietal_r_o	0.5	189.143	64.3201	28.536	674672	5397.38	301.973	300.482
C:/Users/In Kook Chun/SkyDrive/My Reseach/Research_Clinical/Rest Perfusion SPECT in TGA/Rest Perfusion SPECT with Tc-99m ECD/001_Normalized/125f.nii	125f			size = 0.0, weight = 0.0		YEOUNGHEUI^PARK [BASAL-NC] BASAL-NC BASAL-NC |> NORMALIZED to SPECT [:0]	20150131_082547.371	ff6cfaae	Temporal_l_o	0.5	208.735	49.7148	99.824	2.60459e+06	20836.7	343.325	341.354
C:/Users/In Kook Chun/SkyDrive/My Reseach/Research_Clinical/Rest Perfusion SPECT in TGA/Rest Perfusion SPECT with Tc-99m ECD/001_Normalized/125f.nii	125f			size = 0.0, weight = 0.0		YEOUNGHEUI^PARK [BASAL-NC] BASAL-NC BASAL-NC |> NORMALIZED to SPECT [:0]	20150131_082547.371	ff6cfaae	Temporal_r_o	0.5	209.62	50.0201	109.056	2.85755e+06	22860.4	346.558	343.595
C:/Users/In Kook Chun/SkyDrive/My Reseach/Research_Clinical/Rest Perfusion SPECT in TGA/Rest Perfusion SPECT with Tc-99m ECD/001_Normalized/125f.nii	125f			size = 0.0, weight = 0.0		YEOUNGHEUI^PARK [BASAL-NC] BASAL-NC BASAL-NC |> NORMALIZED to SPECT [:0]	20150131_082547.371	ff974806	Vermis_o	0.5	205.418	63.3433	16.32	419053	3352.43	335.941	335.094
C:/Users/In Kook Chun/SkyDrive/My Reseach/Research_Clinical/Rest Perfusion SPECT in TGA/Rest Perfusion SPECT with Tc-99m ECD/001_Normalized/125f.nii	125f			size = 0.0, weight = 0.0		YEOUNGHEUI^PARK [BASAL-NC] BASAL-NC BASAL-NC |> NORMALIZED to SPECT [:0]	20150131_082547.371	ffdbeef3	Cerebellum_Crus_l_o	0.5	227.797	78.082	35.976	1.0244e+06	8195.21	367.47	366.083
C:/Users/In Kook Chun/SkyDrive/My Reseach/Research_Clinical/Rest Perfusion SPECT in TGA/Rest Perfusion SPECT with Tc-99m ECD/001_Normalized/125f.nii	125f			size = 0.0, weight = 0.0		YEOUNGHEUI^PARK [BASAL-NC] BASAL-NC BASAL-NC |> NORMALIZED to SPECT [:0]	20150131_082547.371	ffdbeef3	Cerebellum_Crus_r_o	0.5	207.87	82.9911	38.12	990500	7924	365.48	363.699
C:/Users/In Kook Chun/SkyDrive/My Reseach/Research_Clinical/Rest Perfusion SPECT in TGA/Rest Perfusion SPECT with Tc-99m ECD/001_Normalized/125f.nii	125f			size = 0.0, weight = 0.0		YEOUNGHEUI^PARK [BASAL-NC] BASAL-NC BASAL-NC |> NORMALIZED to SPECT [:0]	20150131_082547.371	fffaef05	Cerebellum_l_o	0.5	217.096	67.4957	51.52	1.3981e+06	11184.8	349.744	347.204
C:/Users/In Kook Chun/SkyDrive/My Reseach/Research_Clinical/Rest Perfusion SPECT in TGA/Rest Perfusion SPECT with Tc-99m ECD/001_Normalized/125f.nii	125f			size = 0.0, weight = 0.0		YEOUNGHEUI^PARK [BASAL-NC] BASAL-NC BASAL-NC |> NORMALIZED to SPECT [:0]	20150131_082547.371	fffaef05	Cerebellum_r_o	0.5	226.03	74.637	53.384	1.5083e+06	12066.4	374.234	373.479
# PMOD_VOI_STATISTICS
# FORMAT[UNI]
# DATE_TIME[2015.01.31_08:38:02]
# VERSION[3.603]
# AXIS[Experiment][VOI][TAC][]
# VOXEL_FRACTION_MODE[1]
# DATA
// Component [string]	File [string]	PatientName [string]	PatientID [string]	PatientInfo [string]	StudyDescription [string]	SeriesDescription [string]	StudyDate [date_time]	Color [0xARGB]	VoiName(Region) [string]	Time [seconds]	Averaged [1/1]	Sd [1/1]	Volume [ccm]	Total(SUM) [1/1]	Total(AVR*VOL) [(1/1)*(ccm)]	Max [1/1]	HotAveraged(5) [1/1]
C:/Users/In Kook Chun/SkyDrive/My Reseach/Research_Clinical/Rest Perfusion SPECT in TGA/Rest Perfusion SPECT with Tc-99m ECD/001_Normalized/137_basal_normalized.nii	137			size = 0.0, weight = 0.0		AN_NM_20121008102241 [BASAL-NC] BASAL-NC BASAL-NC |> NORMALIZED to SPECT [:0]	20150131_082547.536	ff6400ff	Precentral_l_o	0.5	128.055	35.8026	28.208	451522	3612.17	195.88	194.983
C:/Users/In Kook Chun/SkyDrive/My Reseach/Research_Clinical/Rest Perfusion SPECT in TGA/Rest Perfusion SPECT with Tc-99m ECD/001_Normalized/137_basal_normalized.nii	137			size = 0.0, weight = 0.0		AN_NM_20121008102241 [BASAL-NC] BASAL-NC BASAL-NC |> NORMALIZED to SPECT [:0]	20150131_082547.536	ff6400ff	Precentral_r_o	0.5	121.553	33.5505	27.048	410972	3287.77	185.786	184.794
C:/Users/In Kook Chun/SkyDrive/My Reseach/Research_Clinical/Rest Perfusion SPECT in TGA/Rest Perfusion SPECT with Tc-99m ECD/001_Normalized/137_basal_normalized.nii	137			size = 0.0, weight = 0.0		AN_NM_20121008102241 [BASAL-NC] BASAL-NC BASAL-NC |> NORMALIZED to SPECT [:0]	20150131_082547.536	ff5dbcff	Rolandic_Oper_l_o	0.5	131.206	25.5702	7.92	129894	1039.15	203.317	199.545
C:/Users/In Kook Chun/SkyDrive/My Reseach/Research_Clinical/Rest Perfusion SPECT in TGA/Rest Perfusion SPECT with Tc-99m ECD/001_Normalized/137_basal_normalized.nii	137			size = 0.0, weight = 0.0		AN_NM_20121008102241 [BASAL-NC] BASAL-NC BASAL-NC |> NORMALIZED to SPECT [:0]	20150131_082547.536	ff5dbcff	Rolandic_Oper_r_o	0.5	122.122	30.0371	10.648	162545	1300.36	175.804	173.283
C:/Users/In Kook Chun/SkyDrive/My Reseach/Research_Clinical/Rest Perfusion SPECT in TGA/Rest Perfusion SPECT with Tc-99m ECD/001_Normalized/137_basal_normalized.nii	137			size = 0.0, weight = 0.0		AN_NM_20121008102241 [BASAL-NC] BASAL-NC BASAL-NC |> NORMALIZED to SPECT [:0]	20150131_082547.536	ff0072ff	Supp_Motor_Area_l_o	0.5	123.335	28.7423	17.176	264801	2118.4	176.504	175.196
C:/Users/In Kook Chun/SkyDrive/My Reseach/Research_Clinical/Rest Perfusion SPECT in TGA/Rest Perfusion SPECT with Tc-99m ECD/001_Normalized/137_basal_normalized.nii	137			size = 0.0, weight = 0.0		AN_NM_20121008102241 [BASAL-NC] BASAL-NC BASAL-NC |> NORMALIZED to SPECT [:0]	20150131_082547.536	ff0072ff	Supp_Motor_Area_r_o	0.5	125.961	20.176	18.968	298654	2389.23	170.94	166.854
C:/Users/In Kook Chun/SkyDrive/My Reseach/Research_Clinical/Rest Perfusion SPECT in TGA/Rest Perfusion SPECT with Tc-99m ECD/001_Normalized/137_basal_normalized.nii	137			size = 0.0, weight = 0.0		AN_NM_20121008102241 [BASAL-NC] BASAL-NC BASAL-NC |> NORMALIZED to SPECT [:0]	20150131_082547.536	ff6464ff	Olfactory_l_o	0.5	107.643	17.9955	2.24	30139.9	241.119	136.902	135.336
C:/Users/In Kook Chun/SkyDrive/My Reseach/Research_Clinical/Rest Perfusion SPECT in TGA/Rest Perfusion SPECT with Tc-99m ECD/001_Normalized/137_basal_normalized.nii	137			size = 0.0, weight = 0.0		AN_NM_20121008102241 [BASAL-NC] BASAL-NC BASAL-NC |> NORMALIZED to SPECT [:0]	20150131_082547.536	ff6464ff	Olfactory_r_o	0.5	94.7825	16.9553	2.312	27392.1	219.137	128.497	125.976
C:/Users/In Kook Chun/SkyDrive/My Reseach/Research_Clinical/Rest Perfusion SPECT in TGA/Rest Perfusion SPECT with Tc-99m ECD/001_Normalized/137_basal_normalized.nii	137			size = 0.0, weight = 0.0		AN_NM_20121008102241 [BASAL-NC] BASAL-NC BASAL-NC |> NORMALIZED to SPECT [:0]	20150131_082547.536	ff0000ff	Frontal_Sup_l_o	0.5	116.943	34.5916	60.432	883386	7067.09	188.133	184.889
C:/Users/In Kook Chun/SkyDrive/My Reseach/Research_Clinical/Rest Perfusion SPECT in TGA/Rest Perfusion SPECT with Tc-99m ECD/001_Normalized/137_basal_normalized.nii	137			size = 0.0, weight = 0.0		AN_NM_20121008102241 [BASAL-NC] BASAL-NC BASAL-NC |> NORMALIZED to SPECT [:0]	20150131_082547.536	ff0000ff	Frontal_Sup_r_o	0.5	113.194	35.8165	57.496	813522	6508.17	198.171	194.158
C:/Users/In Kook Chun/SkyDrive/My Reseach/Research_Clinical/Rest Perfusion SPECT in TGA/Rest Perfusion SPECT with Tc-99m ECD/001_Normalized/137_basal_normalized.nii	137			size = 0.0, weight = 0.0		AN_NM_20121008102241 [BASAL-NC] BASAL-NC BASAL-NC |> NORMALIZED to SPECT [:0]	20150131_082547.536	ff1ca7ff	Frontal_Mid_l_o	0.5	125.091	37.6041	51.76	809340	6474.72	212.804	211.45
C:/Users/In Kook Chun/SkyDrive/My Reseach/Research_Clinical/Rest Perfusion SPECT in TGA/Rest Perfusion SPECT with Tc-99m ECD/001_Normalized/137_basal_normalized.nii	137			size = 0.0, weight = 0.0		AN_NM_20121008102241 [BASAL-NC] BASAL-NC BASAL-NC |> NORMALIZED to SPECT [:0]	20150131_082547.536	ff1ca7ff	Frontal_Mid_r_o	0.5	122.844	36.6911	55.8	856837	6854.7	200.27	198.902
C:/Users/In Kook Chun/SkyDrive/My Reseach/Research_Clinical/Rest Perfusion SPECT in TGA/Rest Perfusion SPECT with Tc-99m ECD/001_Normalized/137_basal_normalized.nii	137			size = 0.0, weight = 0.0		AN_NM_20121008102241 [BASAL-NC] BASAL-NC BASAL-NC |> NORMALIZED to SPECT [:0]	20150131_082547.536	ff1cf7ff	Frontal_Inf_l_o	0.5	116.387	32.1736	42.056	611846	4894.77	191.172	188.971
C:/Users/In Kook Chun/SkyDrive/My Reseach/Research_Clinical/Rest Perfusion SPECT in TGA/Rest Perfusion SPECT with Tc-99m ECD/001_Normalized/137_basal_normalized.nii	137			size = 0.0, weight = 0.0		AN_NM_20121008102241 [BASAL-NC] BASAL-NC BASAL-NC |> NORMALIZED to SPECT [:0]	20150131_082547.536	ff1cf7ff	Frontal_Inf_r_o	0.5	105.251	36.104	42.056	553304	4426.43	191.384	191.068
C:/Users/In Kook Chun/SkyDrive/My Reseach/Research_Clinical/Rest Perfusion SPECT in TGA/Rest Perfusion SPECT with Tc-99m ECD/001_Normalized/137_basal_normalized.nii	137			size = 0.0, weight = 0.0		AN_NM_20121008102241 [BASAL-NC] BASAL-NC BASAL-NC |> NORMALIZED to SPECT [:0]	20150131_082547.536	ffa0ffff	Rectus_l_o	0.5	115.236	28.6924	6.816	98181.1	785.449	178.893	177.277
C:/Users/In Kook Chun/SkyDrive/My Reseach/Research_Clinical/Rest Perfusion SPECT in TGA/Rest Perfusion SPECT with Tc-99m ECD/001_Normalized/137_basal_normalized.nii	137			size = 0.0, weight = 0.0		AN_NM_20121008102241 [BASAL-NC] BASAL-NC BASAL-NC |> NORMALIZED to SPECT [:0]	20150131_082547.536	ffa0ffff	Rectus_r_o	0.5	109.679	31.8518	5.96	81711	653.688	170.792	169.593
C:/Users/In Kook Chun/SkyDrive/My Reseach/Research_Clinical/Rest Perfusion SPECT in TGA/Rest Perfusion SPECT with Tc-99m ECD/001_Normalized/137_basal_normalized.nii	137			size = 0.0, weight = 0.0		AN_NM_20121008102241 [BASAL-NC] BASAL-NC BASAL-NC |> NORMALIZED to SPECT [:0]	20150131_082547.536	ff8fafff	Insula_l_o	0.5	113.158	23.5187	14.864	210248	1681.98	173.683	170.421
C:/Users/In Kook Chun/SkyDrive/My Reseach/Research_Clinical/Rest Perfusion SPECT in TGA/Rest Perfusion SPECT with Tc-99m ECD/001_Normalized/137_basal_normalized.nii	137			size = 0.0, weight = 0.0		AN_NM_20121008102241 [BASAL-NC] BASAL-NC BASAL-NC |> NORMALIZED to SPECT [:0]	20150131_082547.536	ff8fafff	Insula_r_o	0.5	102.561	24.4094	14.16	181532	1452.26	150.454	149.538
C:/Users/In Kook Chun/SkyDrive/My Reseach/Research_Clinical/Rest Perfusion SPECT in TGA/Rest Perfusion SPECT with Tc-99m ECD/001_Normalized/137_basal_normalized.nii	137			size = 0.0, weight = 0.0		AN_NM_20121008102241 [BASAL-NC] BASAL-NC BASAL-NC |> NORMALIZED to SPECT [:0]	20150131_082547.536	ffb2a2c7	Cingulum_Ant_l_o	0.5	103.974	31.432	11.2	145564	1164.51	159.425	157.789
C:/Users/In Kook Chun/SkyDrive/My Reseach/Research_Clinical/Rest Perfusion SPECT in TGA/Rest Perfusion SPECT with Tc-99m ECD/001_Normalized/137_basal_normalized.nii	137			size = 0.0, weight = 0.0		AN_NM_20121008102241 [BASAL-NC] BASAL-NC BASAL-NC |> NORMALIZED to SPECT [:0]	20150131_082547.536	ffb2a2c7	Cingulum_Ant_r_o	0.5	104.155	35.6745	10.504	136755	1094.04	172.396	171.131
C:/Users/In Kook Chun/SkyDrive/My Reseach/Research_Clinical/Rest Perfusion SPECT in TGA/Rest Perfusion SPECT with Tc-99m ECD/001_Normalized/137_basal_normalized.nii	137			size = 0.0, weight = 0.0		AN_NM_20121008102241 [BASAL-NC] BASAL-NC BASAL-NC |> NORMALIZED to SPECT [:0]	20150131_082547.536	ff8fafff	Cingulum_Mid_l_o	0.5	105.475	30.8645	15.528	204728	1637.82	160.499	159.839
C:/Users/In Kook Chun/SkyDrive/My Reseach/Research_Clinical/Rest Perfusion SPECT in TGA/Rest Perfusion SPECT with Tc-99m ECD/001_Normalized/137_basal_normalized.nii	137			size = 0.0, weight = 0.0		AN_NM_20121008102241 [BASAL-NC] BASAL-NC BASAL-NC |> NORMALIZED to SPECT [:0]	20150131_082547.536	ff8fafff	Cingulum_Mid_r_o	0.5	99.9691	30.1928	17.624	220232	1761.86	155.445	155.3
C:/Users/In Kook Chun/SkyDrive/My Reseach/Research_Clinical/Rest Perfusion SPECT in TGA/Rest Perfusion SPECT with Tc-99m ECD/001_Normalized/137_basal_normalized.nii	137			size = 0.0, weight = 0.0		AN_NM_20121008102241 [BASAL-NC] BASAL-NC BASAL-NC |> NORMALIZED to SPECT [:0]	20150131_082547.536	ff5f497a	Cingulum_Post_l_o	0.5	78.1177	39.4846	3.704	36168.5	289.348	157.29	153.929
C:/Users/In Kook Chun/SkyDrive/My Reseach/Research_Clinical/Rest Perfusion SPECT in TGA/Rest Perfusion SPECT with Tc-99m ECD/001_Normalized/137_basal_normalized.nii	137			size = 0.0, weight = 0.0		AN_NM_20121008102241 [BASAL-NC] BASAL-NC BASAL-NC |> NORMALIZED to SPECT [:0]	20150131_082547.536	ff5f497a	Cingulum_Post_r_o	0.5	55.5597	40.1502	2.68	18612.5	148.9	149.005	143.526
C:/Users/In Kook Chun/SkyDrive/My Reseach/Research_Clinical/Rest Perfusion SPECT in TGA/Rest Perfusion SPECT with Tc-99m ECD/001_Normalized/137_basal_normalized.nii	137			size = 0.0, weight = 0.0		AN_NM_20121008102241 [BASAL-NC] BASAL-NC BASAL-NC |> NORMALIZED to SPECT [:0]	20150131_082547.536	ff3f6c19	Hippo_Parahippo_l_o	0.5	80.7777	22.5451	15.28	154285	1234.28	129.133	127.069
C:/Users/In Kook Chun/SkyDrive/My Reseach/Research_Clinical/Rest Perfusion SPECT in TGA/Rest Perfusion SPECT with Tc-99m ECD/001_Normalized/137_basal_normalized.nii	137			size = 0.0, weight = 0.0		AN_NM_20121008102241 [BASAL-NC] BASAL-NC BASAL-NC |> NORMALIZED to SPECT [:0]	20150131_082547.536	ff3f6c19	Hippo_Parahippo_r_o	0.5	81.971	20.4988	16.624	170336	1362.69	136.93	135.706
C:/Users/In Kook Chun/SkyDrive/My Reseach/Research_Clinical/Rest Perfusion SPECT in TGA/Rest Perfusion SPECT with Tc-99m ECD/001_Normalized/137_basal_normalized.nii	137			size = 0.0, weight = 0.0		AN_NM_20121008102241 [BASAL-NC] BASAL-NC BASAL-NC |> NORMALIZED to SPECT [:0]	20150131_082547.536	ffdede07	Amygdala_l_o	0.5	84.027	11.9019	1.76	18485.9	147.887	113.92	111.377
C:/Users/In Kook Chun/SkyDrive/My Reseach/Research_Clinical/Rest Perfusion SPECT in TGA/Rest Perfusion SPECT with Tc-99m ECD/001_Normalized/137_basal_normalized.nii	137			size = 0.0, weight = 0.0		AN_NM_20121008102241 [BASAL-NC] BASAL-NC BASAL-NC |> NORMALIZED to SPECT [:0]	20150131_082547.536	ffdede07	Amygdala_r_o	0.5	68.0254	14.5824	1.984	16870.3	134.962	119.293	115.513
C:/Users/In Kook Chun/SkyDrive/My Reseach/Research_Clinical/Rest Perfusion SPECT in TGA/Rest Perfusion SPECT with Tc-99m ECD/001_Normalized/137_basal_normalized.nii	137			size = 0.0, weight = 0.0		AN_NM_20121008102241 [BASAL-NC] BASAL-NC BASAL-NC |> NORMALIZED to SPECT [:0]	20150131_082547.536	ffc27c3b	Calcarine_l_o	0.5	131.196	56.8618	18.064	296240	2369.92	222.164	220.61
C:/Users/In Kook Chun/SkyDrive/My Reseach/Research_Clinical/Rest Perfusion SPECT in TGA/Rest Perfusion SPECT with Tc-99m ECD/001_Normalized/137_basal_normalized.nii	137			size = 0.0, weight = 0.0		AN_NM_20121008102241 [BASAL-NC] BASAL-NC BASAL-NC |> NORMALIZED to SPECT [:0]	20150131_082547.536	ffc27c3b	Calcarine_r_o	0.5	123.382	50.0843	14.888	229613	1836.91	231.636	229.534
C:/Users/In Kook Chun/SkyDrive/My Reseach/Research_Clinical/Rest Perfusion SPECT in TGA/Rest Perfusion SPECT with Tc-99m ECD/001_Normalized/137_basal_normalized.nii	137			size = 0.0, weight = 0.0		AN_NM_20121008102241 [BASAL-NC] BASAL-NC BASAL-NC |> NORMALIZED to SPECT [:0]	20150131_082547.536	fffcbf06	Cuneus_l_o	0.5	134.483	36.9113	12.208	205222	1641.77	212.535	209.394
C:/Users/In Kook Chun/SkyDrive/My Reseach/Research_Clinical/Rest Perfusion SPECT in TGA/Rest Perfusion SPECT with Tc-99m ECD/001_Normalized/137_basal_normalized.nii	137			size = 0.0, weight = 0.0		AN_NM_20121008102241 [BASAL-NC] BASAL-NC BASAL-NC |> NORMALIZED to SPECT [:0]	20150131_082547.536	fffcbf06	Cuneus_r_o	0.5	138.895	28.3546	11.392	197786	1582.29	226.914	221.134
C:/Users/In Kook Chun/SkyDrive/My Reseach/Research_Clinical/Rest Perfusion SPECT in TGA/Rest Perfusion SPECT with Tc-99m ECD/001_Normalized/137_basal_normalized.nii	137			size = 0.0, weight = 0.0		AN_NM_20121008102241 [BASAL-NC] BASAL-NC BASAL-NC |> NORMALIZED to SPECT [:0]	20150131_082547.536	ffff8200	Lingual_l_o	0.5	118.837	40.1606	16.76	248964	1991.71	217.173	212.402
C:/Users/In Kook Chun/SkyDrive/My Reseach/Research_Clinical/Rest Perfusion SPECT in TGA/Rest Perfusion SPECT with Tc-99m ECD/001_Normalized/137_basal_normalized.nii	137			size = 0.0, weight = 0.0		AN_NM_20121008102241 [BASAL-NC] BASAL-NC BASAL-NC |> NORMALIZED to SPECT [:0]	20150131_082547.536	ffff8200	Lingual_r_o	0.5	116.583	38.7053	18.4	268141	2145.13	196.481	192.964
C:/Users/In Kook Chun/SkyDrive/My Reseach/Research_Clinical/Rest Perfusion SPECT in TGA/Rest Perfusion SPECT with Tc-99m ECD/001_Normalized/137_basal_normalized.nii	137			size = 0.0, weight = 0.0		AN_NM_20121008102241 [BASAL-NC] BASAL-NC BASAL-NC |> NORMALIZED to SPECT [:0]	20150131_082547.536	ffff0000	Occipital_l_o	0.5	124.194	39.0601	44.616	692629	5541.03	205.212	202.851
C:/Users/In Kook Chun/SkyDrive/My Reseach/Research_Clinical/Rest Perfusion SPECT in TGA/Rest Perfusion SPECT with Tc-99m ECD/001_Normalized/137_basal_normalized.nii	137			size = 0.0, weight = 0.0		AN_NM_20121008102241 [BASAL-NC] BASAL-NC BASAL-NC |> NORMALIZED to SPECT [:0]	20150131_082547.536	ffff0000	Occipital_r_o	0.5	119.628	38.1335	36	538324	4306.59	191.533	188.68
C:/Users/In Kook Chun/SkyDrive/My Reseach/Research_Clinical/Rest Perfusion SPECT in TGA/Rest Perfusion SPECT with Tc-99m ECD/001_Normalized/137_basal_normalized.nii	137			size = 0.0, weight = 0.0		AN_NM_20121008102241 [BASAL-NC] BASAL-NC BASAL-NC |> NORMALIZED to SPECT [:0]	20150131_082547.536	ffeef98e	Fusiform_l_o	0.5	109.588	23.4603	18.48	253148	2025.18	173.549	167.612
C:/Users/In Kook Chun/SkyDrive/My Reseach/Research_Clinical/Rest Perfusion SPECT in TGA/Rest Perfusion SPECT with Tc-99m ECD/001_Normalized/137_basal_normalized.nii	137			size = 0.0, weight = 0.0		AN_NM_20121008102241 [BASAL-NC] BASAL-NC BASAL-NC |> NORMALIZED to SPECT [:0]	20150131_082547.536	ffeef98e	Fusiform_r_o	0.5	114.121	29.4134	20.144	287356	2298.85	170.332	169.662
C:/Users/In Kook Chun/SkyDrive/My Reseach/Research_Clinical/Rest Perfusion SPECT in TGA/Rest Perfusion SPECT with Tc-99m ECD/001_Normalized/137_basal_normalized.nii	137			size = 0.0, weight = 0.0		AN_NM_20121008102241 [BASAL-NC] BASAL-NC BASAL-NC |> NORMALIZED to SPECT [:0]	20150131_082547.536	ffcc00fb	Postcentral_l_o	0.5	121.515	29.344	31.136	472938	3783.5	182.421	179.618
C:/Users/In Kook Chun/SkyDrive/My Reseach/Research_Clinical/Rest Perfusion SPECT in TGA/Rest Perfusion SPECT with Tc-99m ECD/001_Normalized/137_basal_normalized.nii	137			size = 0.0, weight = 0.0		AN_NM_20121008102241 [BASAL-NC] BASAL-NC BASAL-NC |> NORMALIZED to SPECT [:0]	20150131_082547.536	ffcc00fb	Postcentral_r_o	0.5	116.395	33.452	30.584	444978	3559.83	180.236	178.868
C:/Users/In Kook Chun/SkyDrive/My Reseach/Research_Clinical/Rest Perfusion SPECT in TGA/Rest Perfusion SPECT with Tc-99m ECD/001_Normalized/137_basal_normalized.nii	137			size = 0.0, weight = 0.0		AN_NM_20121008102241 [BASAL-NC] BASAL-NC BASAL-NC |> NORMALIZED to SPECT [:0]	20150131_082547.536	ffbe72bf	SupraMarginal_l_o	0.5	126.529	27.4898	10.048	158920	1271.36	183.969	183.03
C:/Users/In Kook Chun/SkyDrive/My Reseach/Research_Clinical/Rest Perfusion SPECT in TGA/Rest Perfusion SPECT with Tc-99m ECD/001_Normalized/137_basal_normalized.nii	137			size = 0.0, weight = 0.0		AN_NM_20121008102241 [BASAL-NC] BASAL-NC BASAL-NC |> NORMALIZED to SPECT [:0]	20150131_082547.536	ffbe72bf	SupraMarginal_r_o	0.5	115.022	25.0367	15.792	227054	1816.43	169.336	166.866
C:/Users/In Kook Chun/SkyDrive/My Reseach/Research_Clinical/Rest Perfusion SPECT in TGA/Rest Perfusion SPECT with Tc-99m ECD/001_Normalized/137_basal_normalized.nii	137			size = 0.0, weight = 0.0		AN_NM_20121008102241 [BASAL-NC] BASAL-NC BASAL-NC |> NORMALIZED to SPECT [:0]	20150131_082547.536	ffed6dc5	Angular_l_o	0.5	127.151	32.3851	9.384	149148	1193.19	192.19	189.727
C:/Users/In Kook Chun/SkyDrive/My Reseach/Research_Clinical/Rest Perfusion SPECT in TGA/Rest Perfusion SPECT with Tc-99m ECD/001_Normalized/137_basal_normalized.nii	137			size = 0.0, weight = 0.0		AN_NM_20121008102241 [BASAL-NC] BASAL-NC BASAL-NC |> NORMALIZED to SPECT [:0]	20150131_082547.536	ffed6dc5	Angular_r_o	0.5	118.881	35.6388	14.016	208279	1666.23	204.667	202.023
C:/Users/In Kook Chun/SkyDrive/My Reseach/Research_Clinical/Rest Perfusion SPECT in TGA/Rest Perfusion SPECT with Tc-99m ECD/001_Normalized/137_basal_normalized.nii	137			size = 0.0, weight = 0.0		AN_NM_20121008102241 [BASAL-NC] BASAL-NC BASAL-NC |> NORMALIZED to SPECT [:0]	20150131_082547.536	ffba67f2	Precuneus_l_o	0.5	117.509	31.9259	28.224	414572	3316.58	174.121	172.189
C:/Users/In Kook Chun/SkyDrive/My Reseach/Research_Clinical/Rest Perfusion SPECT in TGA/Rest Perfusion SPECT with Tc-99m ECD/001_Normalized/137_basal_normalized.nii	137			size = 0.0, weight = 0.0		AN_NM_20121008102241 [BASAL-NC] BASAL-NC BASAL-NC |> NORMALIZED to SPECT [:0]	20150131_082547.536	ffba67f2	Precuneus_r_o	0.5	111.721	35.0068	26.12	364770	2918.16	178.37	177.372
C:/Users/In Kook Chun/SkyDrive/My Reseach/Research_Clinical/Rest Perfusion SPECT in TGA/Rest Perfusion SPECT with Tc-99m ECD/001_Normalized/137_basal_normalized.nii	137			size = 0.0, weight = 0.0		AN_NM_20121008102241 [BASAL-NC] BASAL-NC BASAL-NC |> NORMALIZED to SPECT [:0]	20150131_082547.536	ffbeb4ff	Paracentral_Lobule_l_o	0.5	114.317	24.4361	10.792	154214	1233.71	171.852	168.007
C:/Users/In Kook Chun/SkyDrive/My Reseach/Research_Clinical/Rest Perfusion SPECT in TGA/Rest Perfusion SPECT with Tc-99m ECD/001_Normalized/137_basal_normalized.nii	137			size = 0.0, weight = 0.0		AN_NM_20121008102241 [BASAL-NC] BASAL-NC BASAL-NC |> NORMALIZED to SPECT [:0]	20150131_082547.536	ffbeb4ff	Paracentral_Lobule_r_o	0.5	107.941	27.6291	6.688	90238.9	721.911	155.558	152.685
C:/Users/In Kook Chun/SkyDrive/My Reseach/Research_Clinical/Rest Perfusion SPECT in TGA/Rest Perfusion SPECT with Tc-99m ECD/001_Normalized/137_basal_normalized.nii	137			size = 0.0, weight = 0.0		AN_NM_20121008102241 [BASAL-NC] BASAL-NC BASAL-NC |> NORMALIZED to SPECT [:0]	20150131_082547.536	ffff0000	Caudate_l_o	0.5	79.6991	24.9623	7.696	76670.5	613.364	136.909	136.122
C:/Users/In Kook Chun/SkyDrive/My Reseach/Research_Clinical/Rest Perfusion SPECT in TGA/Rest Perfusion SPECT with Tc-99m ECD/001_Normalized/137_basal_normalized.nii	137			size = 0.0, weight = 0.0		AN_NM_20121008102241 [BASAL-NC] BASAL-NC BASAL-NC |> NORMALIZED to SPECT [:0]	20150131_082547.536	ffff0000	Caudate_r_o	0.5	72.1927	24.3571	7.952	71759.5	574.076	126.708	125.697
C:/Users/In Kook Chun/SkyDrive/My Reseach/Research_Clinical/Rest Perfusion SPECT in TGA/Rest Perfusion SPECT with Tc-99m ECD/001_Normalized/137_basal_normalized.nii	137			size = 0.0, weight = 0.0		AN_NM_20121008102241 [BASAL-NC] BASAL-NC BASAL-NC |> NORMALIZED to SPECT [:0]	20150131_082547.536	ff9900ff	Putamen_l_o	0.5	123.642	18.2806	8.072	124755	998.039	158.315	157.072
C:/Users/In Kook Chun/SkyDrive/My Reseach/Research_Clinical/Rest Perfusion SPECT in TGA/Rest Perfusion SPECT with Tc-99m ECD/001_Normalized/137_basal_normalized.nii	137			size = 0.0, weight = 0.0		AN_NM_20121008102241 [BASAL-NC] BASAL-NC BASAL-NC |> NORMALIZED to SPECT [:0]	20150131_082547.536	ff9900ff	Putamen_r_o	0.5	112.072	20.4666	8.512	119244	953.954	173.577	172.331
C:/Users/In Kook Chun/SkyDrive/My Reseach/Research_Clinical/Rest Perfusion SPECT in TGA/Rest Perfusion SPECT with Tc-99m ECD/001_Normalized/137_basal_normalized.nii	137			size = 0.0, weight = 0.0		AN_NM_20121008102241 [BASAL-NC] BASAL-NC BASAL-NC |> NORMALIZED to SPECT [:0]	20150131_082547.536	ffffcc00	Pallidum_l_o	0.5	111.661	23.165	2.344	32716.6	261.733	151.641	150.1
C:/Users/In Kook Chun/SkyDrive/My Reseach/Research_Clinical/Rest Perfusion SPECT in TGA/Rest Perfusion SPECT with Tc-99m ECD/001_Normalized/137_basal_normalized.nii	137			size = 0.0, weight = 0.0		AN_NM_20121008102241 [BASAL-NC] BASAL-NC BASAL-NC |> NORMALIZED to SPECT [:0]	20150131_082547.536	ffffcc00	Pallidum_r_o	0.5	105.682	26.002	2.24	29590.8	236.727	166.239	163.877
C:/Users/In Kook Chun/SkyDrive/My Reseach/Research_Clinical/Rest Perfusion SPECT in TGA/Rest Perfusion SPECT with Tc-99m ECD/001_Normalized/137_basal_normalized.nii	137			size = 0.0, weight = 0.0		AN_NM_20121008102241 [BASAL-NC] BASAL-NC BASAL-NC |> NORMALIZED to SPECT [:0]	20150131_082547.536	ff00ff00	Thalamus_l_o	0.5	95.6196	25.6689	8.8	105182	841.452	155.713	154.612
C:/Users/In Kook Chun/SkyDrive/My Reseach/Research_Clinical/Rest Perfusion SPECT in TGA/Rest Perfusion SPECT with Tc-99m ECD/001_Normalized/137_basal_normalized.nii	137			size = 0.0, weight = 0.0		AN_NM_20121008102241 [BASAL-NC] BASAL-NC BASAL-NC |> NORMALIZED to SPECT [:0]	20150131_082547.536	ff00ff00	Thalamus_r_o	0.5	114.982	28.0446	8.456	121536	972.289	174.63	173.499
C:/Users/In Kook Chun/SkyDrive/My Reseach/Research_Clinical/Rest Perfusion SPECT in TGA/Rest Perfusion SPECT with Tc-99m ECD/001_Normalized/137_basal_normalized.nii	137			size = 0.0, weight = 0.0		AN_NM_20121008102241 [BASAL-NC] BASAL-NC BASAL-NC |> NORMALIZED to SPECT [:0]	20150131_082547.536	ffb2e389	Heschl_l_o	0.5	122.922	35.5581	1.8	27657.6	221.26	203.225	199.476
C:/Users/In Kook Chun/SkyDrive/My Reseach/Research_Clinical/Rest Perfusion SPECT in TGA/Rest Perfusion SPECT with Tc-99m ECD/001_Normalized/137_basal_normalized.nii	137			size = 0.0, weight = 0.0		AN_NM_20121008102241 [BASAL-NC] BASAL-NC BASAL-NC |> NORMALIZED to SPECT [:0]	20150131_082547.536	ffb2e389	Heschl_r_o	0.5	131.967	26.675	1.992	32859.9	262.879	176.49	174.316
C:/Users/In Kook Chun/SkyDrive/My Reseach/Research_Clinical/Rest Perfusion SPECT in TGA/Rest Perfusion SPECT with Tc-99m ECD/001_Normalized/137_basal_normalized.nii	137			size = 0.0, weight = 0.0		AN_NM_20121008102241 [BASAL-NC] BASAL-NC BASAL-NC |> NORMALIZED to SPECT [:0]	20150131_082547.536	ff8834c6	Parietal_l_o	0.5	117.518	31.451	36.096	530241	4241.92	184.054	183.248
C:/Users/In Kook Chun/SkyDrive/My Reseach/Research_Clinical/Rest Perfusion SPECT in TGA/Rest Perfusion SPECT with Tc-99m ECD/001_Normalized/137_basal_normalized.nii	137			size = 0.0, weight = 0.0		AN_NM_20121008102241 [BASAL-NC] BASAL-NC BASAL-NC |> NORMALIZED to SPECT [:0]	20150131_082547.536	ff8834c6	Parietal_r_o	0.5	103.27	40.4318	28.536	368366	2946.93	198.842	195.824
C:/Users/In Kook Chun/SkyDrive/My Reseach/Research_Clinical/Rest Perfusion SPECT in TGA/Rest Perfusion SPECT with Tc-99m ECD/001_Normalized/137_basal_normalized.nii	137			size = 0.0, weight = 0.0		AN_NM_20121008102241 [BASAL-NC] BASAL-NC BASAL-NC |> NORMALIZED to SPECT [:0]	20150131_082547.536	ff6cfaae	Temporal_l_o	0.5	114.66	32.7132	99.824	1.43072e+06	11445.8	202.002	200.641
C:/Users/In Kook Chun/SkyDrive/My Reseach/Research_Clinical/Rest Perfusion SPECT in TGA/Rest Perfusion SPECT with Tc-99m ECD/001_Normalized/137_basal_normalized.nii	137			size = 0.0, weight = 0.0		AN_NM_20121008102241 [BASAL-NC] BASAL-NC BASAL-NC |> NORMALIZED to SPECT [:0]	20150131_082547.536	ff6cfaae	Temporal_r_o	0.5	107.457	36.685	109.056	1.46485e+06	11718.8	195.838	195.041
C:/Users/In Kook Chun/SkyDrive/My Reseach/Research_Clinical/Rest Perfusion SPECT in TGA/Rest Perfusion SPECT with Tc-99m ECD/001_Normalized/137_basal_normalized.nii	137			size = 0.0, weight = 0.0		AN_NM_20121008102241 [BASAL-NC] BASAL-NC BASAL-NC |> NORMALIZED to SPECT [:0]	20150131_082547.536	ff974806	Vermis_o	0.5	103.59	37.6574	16.32	211323	1690.58	172.708	171.841
C:/Users/In Kook Chun/SkyDrive/My Reseach/Research_Clinical/Rest Perfusion SPECT in TGA/Rest Perfusion SPECT with Tc-99m ECD/001_Normalized/137_basal_normalized.nii	137			size = 0.0, weight = 0.0		AN_NM_20121008102241 [BASAL-NC] BASAL-NC BASAL-NC |> NORMALIZED to SPECT [:0]	20150131_082547.536	ffdbeef3	Cerebellum_Crus_l_o	0.5	113.79	40.203	35.976	511712	4093.7	202.801	201.762
C:/Users/In Kook Chun/SkyDrive/My Reseach/Research_Clinical/Rest Perfusion SPECT in TGA/Rest Perfusion SPECT with Tc-99m ECD/001_Normalized/137_basal_normalized.nii	137			size = 0.0, weight = 0.0		AN_NM_20121008102241 [BASAL-NC] BASAL-NC BASAL-NC |> NORMALIZED to SPECT [:0]	20150131_082547.536	ffdbeef3	Cerebellum_Crus_r_o	0.5	103.134	44.7998	38.12	491432	3931.46	191.816	189.517
C:/Users/In Kook Chun/SkyDrive/My Reseach/Research_Clinical/Rest Perfusion SPECT in TGA/Rest Perfusion SPECT with Tc-99m ECD/001_Normalized/137_basal_normalized.nii	137			size = 0.0, weight = 0.0		AN_NM_20121008102241 [BASAL-NC] BASAL-NC BASAL-NC |> NORMALIZED to SPECT [:0]	20150131_082547.536	fffaef05	Cerebellum_l_o	0.5	111.179	36.4893	51.52	715995	5727.96	172.389	171.608
C:/Users/In Kook Chun/SkyDrive/My Reseach/Research_Clinical/Rest Perfusion SPECT in TGA/Rest Perfusion SPECT with Tc-99m ECD/001_Normalized/137_basal_normalized.nii	137			size = 0.0, weight = 0.0		AN_NM_20121008102241 [BASAL-NC] BASAL-NC BASAL-NC |> NORMALIZED to SPECT [:0]	20150131_082547.536	fffaef05	Cerebellum_r_o	0.5	116.01	39.011	53.384	774134	6193.07	192.961	190.813
# PMOD_VOI_STATISTICS
# FORMAT[UNI]
# DATE_TIME[2015.01.31_08:39:53]
# VERSION[3.603]
# AXIS[Experiment][VOI][TAC][]
# VOXEL_FRACTION_MODE[1]
# DATA
// Component [string]	File [string]	PatientName [string]	PatientID [string]	PatientInfo [string]	StudyDescription [string]	SeriesDescription [string]	StudyDate [date_time]	Color [0xARGB]	VoiName(Region) [string]	Time [seconds]	Averaged [1/1]	Sd [1/1]	Volume [ccm]	Total(SUM) [1/1]	Total(AVR*VOL) [(1/1)*(ccm)]	Max [1/1]	HotAveraged(5) [1/1]
C:/Users/In Kook Chun/SkyDrive/My Reseach/Research_Clinical/Rest Perfusion SPECT in TGA/Rest Perfusion SPECT with Tc-99m ECD/001_Normalized/137f.nii	137f			size = 0.0, weight = 0.0		GOONSOO^CHOI [BASAL-NC] BASAL-NC BASAL-NC |> NORMALIZED to SPECT [:0]	20150131_082547.701	ff6400ff	Precentral_l_o	0.5	171.389	42.5847	28.208	604318	4834.54	247.612	245.555
C:/Users/In Kook Chun/SkyDrive/My Reseach/Research_Clinical/Rest Perfusion SPECT in TGA/Rest Perfusion SPECT with Tc-99m ECD/001_Normalized/137f.nii	137f			size = 0.0, weight = 0.0		GOONSOO^CHOI [BASAL-NC] BASAL-NC BASAL-NC |> NORMALIZED to SPECT [:0]	20150131_082547.701	ff6400ff	Precentral_r_o	0.5	168.093	44.2779	27.048	568321	4546.57	262.528	261.755
C:/Users/In Kook Chun/SkyDrive/My Reseach/Research_Clinical/Rest Perfusion SPECT in TGA/Rest Perfusion SPECT with Tc-99m ECD/001_Normalized/137f.nii	137f			size = 0.0, weight = 0.0		GOONSOO^CHOI [BASAL-NC] BASAL-NC BASAL-NC |> NORMALIZED to SPECT [:0]	20150131_082547.701	ff5dbcff	Rolandic_Oper_l_o	0.5	175.731	36.2052	7.92	173973	1391.79	248.406	246.386
C:/Users/In Kook Chun/SkyDrive/My Reseach/Research_Clinical/Rest Perfusion SPECT in TGA/Rest Perfusion SPECT with Tc-99m ECD/001_Normalized/137f.nii	137f			size = 0.0, weight = 0.0		GOONSOO^CHOI [BASAL-NC] BASAL-NC BASAL-NC |> NORMALIZED to SPECT [:0]	20150131_082547.701	ff5dbcff	Rolandic_Oper_r_o	0.5	160.043	33.6398	10.648	213017	1704.14	221.72	220.621
C:/Users/In Kook Chun/SkyDrive/My Reseach/Research_Clinical/Rest Perfusion SPECT in TGA/Rest Perfusion SPECT with Tc-99m ECD/001_Normalized/137f.nii	137f			size = 0.0, weight = 0.0		GOONSOO^CHOI [BASAL-NC] BASAL-NC BASAL-NC |> NORMALIZED to SPECT [:0]	20150131_082547.701	ff0072ff	Supp_Motor_Area_l_o	0.5	170.923	38.1291	17.176	366971	2935.77	238.859	238.038
C:/Users/In Kook Chun/SkyDrive/My Reseach/Research_Clinical/Rest Perfusion SPECT in TGA/Rest Perfusion SPECT with Tc-99m ECD/001_Normalized/137f.nii	137f			size = 0.0, weight = 0.0		GOONSOO^CHOI [BASAL-NC] BASAL-NC BASAL-NC |> NORMALIZED to SPECT [:0]	20150131_082547.701	ff0072ff	Supp_Motor_Area_r_o	0.5	182.664	30.3385	18.968	433095	3464.76	249.254	245.079
C:/Users/In Kook Chun/SkyDrive/My Reseach/Research_Clinical/Rest Perfusion SPECT in TGA/Rest Perfusion SPECT with Tc-99m ECD/001_Normalized/137f.nii	137f			size = 0.0, weight = 0.0		GOONSOO^CHOI [BASAL-NC] BASAL-NC BASAL-NC |> NORMALIZED to SPECT [:0]	20150131_082547.701	ff6464ff	Olfactory_l_o	0.5	130.13	23.5228	2.24	36436.4	291.491	195.902	188.799
C:/Users/In Kook Chun/SkyDrive/My Reseach/Research_Clinical/Rest Perfusion SPECT in TGA/Rest Perfusion SPECT with Tc-99m ECD/001_Normalized/137f.nii	137f			size = 0.0, weight = 0.0		GOONSOO^CHOI [BASAL-NC] BASAL-NC BASAL-NC |> NORMALIZED to SPECT [:0]	20150131_082547.701	ff6464ff	Olfactory_r_o	0.5	133.107	25.519	2.312	38467.9	307.743	198.715	190.657
C:/Users/In Kook Chun/SkyDrive/My Reseach/Research_Clinical/Rest Perfusion SPECT in TGA/Rest Perfusion SPECT with Tc-99m ECD/001_Normalized/137f.nii	137f			size = 0.0, weight = 0.0		GOONSOO^CHOI [BASAL-NC] BASAL-NC BASAL-NC |> NORMALIZED to SPECT [:0]	20150131_082547.701	ff0000ff	Frontal_Sup_l_o	0.5	169.309	46.9411	60.432	1.27896e+06	10231.7	279.454	278.484
C:/Users/In Kook Chun/SkyDrive/My Reseach/Research_Clinical/Rest Perfusion SPECT in TGA/Rest Perfusion SPECT with Tc-99m ECD/001_Normalized/137f.nii	137f			size = 0.0, weight = 0.0		GOONSOO^CHOI [BASAL-NC] BASAL-NC BASAL-NC |> NORMALIZED to SPECT [:0]	20150131_082547.701	ff0000ff	Frontal_Sup_r_o	0.5	165.643	47.0337	57.496	1.19048e+06	9523.82	294.904	292.296
C:/Users/In Kook Chun/SkyDrive/My Reseach/Research_Clinical/Rest Perfusion SPECT in TGA/Rest Perfusion SPECT with Tc-99m ECD/001_Normalized/137f.nii	137f			size = 0.0, weight = 0.0		GOONSOO^CHOI [BASAL-NC] BASAL-NC BASAL-NC |> NORMALIZED to SPECT [:0]	20150131_082547.701	ff1ca7ff	Frontal_Mid_l_o	0.5	181.942	49.5084	51.76	1.17716e+06	9417.31	281.852	278.692
C:/Users/In Kook Chun/SkyDrive/My Reseach/Research_Clinical/Rest Perfusion SPECT in TGA/Rest Perfusion SPECT with Tc-99m ECD/001_Normalized/137f.nii	137f			size = 0.0, weight = 0.0		GOONSOO^CHOI [BASAL-NC] BASAL-NC BASAL-NC |> NORMALIZED to SPECT [:0]	20150131_082547.701	ff1ca7ff	Frontal_Mid_r_o	0.5	178.805	50.853	55.8	1.24717e+06	9977.34	302.247	299.95
C:/Users/In Kook Chun/SkyDrive/My Reseach/Research_Clinical/Rest Perfusion SPECT in TGA/Rest Perfusion SPECT with Tc-99m ECD/001_Normalized/137f.nii	137f			size = 0.0, weight = 0.0		GOONSOO^CHOI [BASAL-NC] BASAL-NC BASAL-NC |> NORMALIZED to SPECT [:0]	20150131_082547.701	ff1cf7ff	Frontal_Inf_l_o	0.5	164.499	38.2231	42.056	864771	6918.16	256.467	252.983
C:/Users/In Kook Chun/SkyDrive/My Reseach/Research_Clinical/Rest Perfusion SPECT in TGA/Rest Perfusion SPECT with Tc-99m ECD/001_Normalized/137f.nii	137f			size = 0.0, weight = 0.0		GOONSOO^CHOI [BASAL-NC] BASAL-NC BASAL-NC |> NORMALIZED to SPECT [:0]	20150131_082547.701	ff1cf7ff	Frontal_Inf_r_o	0.5	150.997	47.2315	42.056	793790	6350.32	257.999	255.398
C:/Users/In Kook Chun/SkyDrive/My Reseach/Research_Clinical/Rest Perfusion SPECT in TGA/Rest Perfusion SPECT with Tc-99m ECD/001_Normalized/137f.nii	137f			size = 0.0, weight = 0.0		GOONSOO^CHOI [BASAL-NC] BASAL-NC BASAL-NC |> NORMALIZED to SPECT [:0]	20150131_082547.701	ffa0ffff	Rectus_l_o	0.5	176.893	32.4688	6.816	150713	1205.71	235.003	230.315
C:/Users/In Kook Chun/SkyDrive/My Reseach/Research_Clinical/Rest Perfusion SPECT in TGA/Rest Perfusion SPECT with Tc-99m ECD/001_Normalized/137f.nii	137f			size = 0.0, weight = 0.0		GOONSOO^CHOI [BASAL-NC] BASAL-NC BASAL-NC |> NORMALIZED to SPECT [:0]	20150131_082547.701	ffa0ffff	Rectus_r_o	0.5	173.094	27.817	5.96	128955	1031.64	225.742	223.917
C:/Users/In Kook Chun/SkyDrive/My Reseach/Research_Clinical/Rest Perfusion SPECT in TGA/Rest Perfusion SPECT with Tc-99m ECD/001_Normalized/137f.nii	137f			size = 0.0, weight = 0.0		GOONSOO^CHOI [BASAL-NC] BASAL-NC BASAL-NC |> NORMALIZED to SPECT [:0]	20150131_082547.701	ff8fafff	Insula_l_o	0.5	156.735	28.4718	14.864	291213	2329.7	217.256	216.119
C:/Users/In Kook Chun/SkyDrive/My Reseach/Research_Clinical/Rest Perfusion SPECT in TGA/Rest Perfusion SPECT with Tc-99m ECD/001_Normalized/137f.nii	137f			size = 0.0, weight = 0.0		GOONSOO^CHOI [BASAL-NC] BASAL-NC BASAL-NC |> NORMALIZED to SPECT [:0]	20150131_082547.701	ff8fafff	Insula_r_o	0.5	146.235	26.9998	14.16	258835	2070.68	221.139	216.125
C:/Users/In Kook Chun/SkyDrive/My Reseach/Research_Clinical/Rest Perfusion SPECT in TGA/Rest Perfusion SPECT with Tc-99m ECD/001_Normalized/137f.nii	137f			size = 0.0, weight = 0.0		GOONSOO^CHOI [BASAL-NC] BASAL-NC BASAL-NC |> NORMALIZED to SPECT [:0]	20150131_082547.701	ffb2a2c7	Cingulum_Ant_l_o	0.5	151.893	58.4337	11.2	212651	1701.21	253.46	249.937
C:/Users/In Kook Chun/SkyDrive/My Reseach/Research_Clinical/Rest Perfusion SPECT in TGA/Rest Perfusion SPECT with Tc-99m ECD/001_Normalized/137f.nii	137f			size = 0.0, weight = 0.0		GOONSOO^CHOI [BASAL-NC] BASAL-NC BASAL-NC |> NORMALIZED to SPECT [:0]	20150131_082547.701	ffb2a2c7	Cingulum_Ant_r_o	0.5	149.855	50.1003	10.504	196759	1574.07	241.229	240.502
C:/Users/In Kook Chun/SkyDrive/My Reseach/Research_Clinical/Rest Perfusion SPECT in TGA/Rest Perfusion SPECT with Tc-99m ECD/001_Normalized/137f.nii	137f			size = 0.0, weight = 0.0		GOONSOO^CHOI [BASAL-NC] BASAL-NC BASAL-NC |> NORMALIZED to SPECT [:0]	20150131_082547.701	ff8fafff	Cingulum_Mid_l_o	0.5	145.388	44.2144	15.528	282198	2257.58	227.485	227.078
C:/Users/In Kook Chun/SkyDrive/My Reseach/Research_Clinical/Rest Perfusion SPECT in TGA/Rest Perfusion SPECT with Tc-99m ECD/001_Normalized/137f.nii	137f			size = 0.0, weight = 0.0		GOONSOO^CHOI [BASAL-NC] BASAL-NC BASAL-NC |> NORMALIZED to SPECT [:0]	20150131_082547.701	ff8fafff	Cingulum_Mid_r_o	0.5	143.91	44.4247	17.624	317034	2536.28	223.353	223.023
C:/Users/In Kook Chun/SkyDrive/My Reseach/Research_Clinical/Rest Perfusion SPECT in TGA/Rest Perfusion SPECT with Tc-99m ECD/001_Normalized/137f.nii	137f			size = 0.0, weight = 0.0		GOONSOO^CHOI [BASAL-NC] BASAL-NC BASAL-NC |> NORMALIZED to SPECT [:0]	20150131_082547.701	ff5f497a	Cingulum_Post_l_o	0.5	103.198	52.8456	3.704	47780.9	382.247	215.946	214.022
C:/Users/In Kook Chun/SkyDrive/My Reseach/Research_Clinical/Rest Perfusion SPECT in TGA/Rest Perfusion SPECT with Tc-99m ECD/001_Normalized/137f.nii	137f			size = 0.0, weight = 0.0		GOONSOO^CHOI [BASAL-NC] BASAL-NC BASAL-NC |> NORMALIZED to SPECT [:0]	20150131_082547.701	ff5f497a	Cingulum_Post_r_o	0.5	91.0585	50.4886	2.68	30504.6	244.037	217.782	216.284
C:/Users/In Kook Chun/SkyDrive/My Reseach/Research_Clinical/Rest Perfusion SPECT in TGA/Rest Perfusion SPECT with Tc-99m ECD/001_Normalized/137f.nii	137f			size = 0.0, weight = 0.0		GOONSOO^CHOI [BASAL-NC] BASAL-NC BASAL-NC |> NORMALIZED to SPECT [:0]	20150131_082547.701	ff3f6c19	Hippo_Parahippo_l_o	0.5	112.486	25.9103	15.28	214848	1718.79	181.282	175.387
C:/Users/In Kook Chun/SkyDrive/My Reseach/Research_Clinical/Rest Perfusion SPECT in TGA/Rest Perfusion SPECT with Tc-99m ECD/001_Normalized/137f.nii	137f			size = 0.0, weight = 0.0		GOONSOO^CHOI [BASAL-NC] BASAL-NC BASAL-NC |> NORMALIZED to SPECT [:0]	20150131_082547.701	ff3f6c19	Hippo_Parahippo_r_o	0.5	113.249	28.715	16.624	235332	1882.66	180.322	178.941
C:/Users/In Kook Chun/SkyDrive/My Reseach/Research_Clinical/Rest Perfusion SPECT in TGA/Rest Perfusion SPECT with Tc-99m ECD/001_Normalized/137f.nii	137f			size = 0.0, weight = 0.0		GOONSOO^CHOI [BASAL-NC] BASAL-NC BASAL-NC |> NORMALIZED to SPECT [:0]	20150131_082547.701	ffdede07	Amygdala_l_o	0.5	118.897	13.2405	1.76	26157.4	209.259	147.955	146.296
C:/Users/In Kook Chun/SkyDrive/My Reseach/Research_Clinical/Rest Perfusion SPECT in TGA/Rest Perfusion SPECT with Tc-99m ECD/001_Normalized/137f.nii	137f			size = 0.0, weight = 0.0		GOONSOO^CHOI [BASAL-NC] BASAL-NC BASAL-NC |> NORMALIZED to SPECT [:0]	20150131_082547.701	ffdede07	Amygdala_r_o	0.5	110.981	14.911	1.984	27523.4	220.187	158.48	148.741
C:/Users/In Kook Chun/SkyDrive/My Reseach/Research_Clinical/Rest Perfusion SPECT in TGA/Rest Perfusion SPECT with Tc-99m ECD/001_Normalized/137f.nii	137f			size = 0.0, weight = 0.0		GOONSOO^CHOI [BASAL-NC] BASAL-NC BASAL-NC |> NORMALIZED to SPECT [:0]	20150131_082547.701	ffc27c3b	Calcarine_l_o	0.5	182.261	74.2474	18.064	411545	3292.36	300.919	299.564
C:/Users/In Kook Chun/SkyDrive/My Reseach/Research_Clinical/Rest Perfusion SPECT in TGA/Rest Perfusion SPECT with Tc-99m ECD/001_Normalized/137f.nii	137f			size = 0.0, weight = 0.0		GOONSOO^CHOI [BASAL-NC] BASAL-NC BASAL-NC |> NORMALIZED to SPECT [:0]	20150131_082547.701	ffc27c3b	Calcarine_r_o	0.5	177.224	64.4803	14.888	329815	2638.52	284.73	282.694
C:/Users/In Kook Chun/SkyDrive/My Reseach/Research_Clinical/Rest Perfusion SPECT in TGA/Rest Perfusion SPECT with Tc-99m ECD/001_Normalized/137f.nii	137f			size = 0.0, weight = 0.0		GOONSOO^CHOI [BASAL-NC] BASAL-NC BASAL-NC |> NORMALIZED to SPECT [:0]	20150131_082547.701	fffcbf06	Cuneus_l_o	0.5	197.237	42.3765	12.208	300984	2407.87	275.211	271.381
C:/Users/In Kook Chun/SkyDrive/My Reseach/Research_Clinical/Rest Perfusion SPECT in TGA/Rest Perfusion SPECT with Tc-99m ECD/001_Normalized/137f.nii	137f			size = 0.0, weight = 0.0		GOONSOO^CHOI [BASAL-NC] BASAL-NC BASAL-NC |> NORMALIZED to SPECT [:0]	20150131_082547.701	fffcbf06	Cuneus_r_o	0.5	194.421	33.0809	11.392	276855	2214.84	267.241	265.467
C:/Users/In Kook Chun/SkyDrive/My Reseach/Research_Clinical/Rest Perfusion SPECT in TGA/Rest Perfusion SPECT with Tc-99m ECD/001_Normalized/137f.nii	137f			size = 0.0, weight = 0.0		GOONSOO^CHOI [BASAL-NC] BASAL-NC BASAL-NC |> NORMALIZED to SPECT [:0]	20150131_082547.701	ffff8200	Lingual_l_o	0.5	168.593	48.7419	16.76	353202	2825.61	301.767	298.985
C:/Users/In Kook Chun/SkyDrive/My Reseach/Research_Clinical/Rest Perfusion SPECT in TGA/Rest Perfusion SPECT with Tc-99m ECD/001_Normalized/137f.nii	137f			size = 0.0, weight = 0.0		GOONSOO^CHOI [BASAL-NC] BASAL-NC BASAL-NC |> NORMALIZED to SPECT [:0]	20150131_082547.701	ffff8200	Lingual_r_o	0.5	168.029	49.9257	18.4	386466	3091.73	293.216	289.763
C:/Users/In Kook Chun/SkyDrive/My Reseach/Research_Clinical/Rest Perfusion SPECT in TGA/Rest Perfusion SPECT with Tc-99m ECD/001_Normalized/137f.nii	137f			size = 0.0, weight = 0.0		GOONSOO^CHOI [BASAL-NC] BASAL-NC BASAL-NC |> NORMALIZED to SPECT [:0]	20150131_082547.701	ffff0000	Occipital_l_o	0.5	175.253	46.8431	44.616	977388	7819.1	267.527	266.505
C:/Users/In Kook Chun/SkyDrive/My Reseach/Research_Clinical/Rest Perfusion SPECT in TGA/Rest Perfusion SPECT with Tc-99m ECD/001_Normalized/137f.nii	137f			size = 0.0, weight = 0.0		GOONSOO^CHOI [BASAL-NC] BASAL-NC BASAL-NC |> NORMALIZED to SPECT [:0]	20150131_082547.701	ffff0000	Occipital_r_o	0.5	171.267	48.9798	36	770702	6165.61	254.54	253.536
C:/Users/In Kook Chun/SkyDrive/My Reseach/Research_Clinical/Rest Perfusion SPECT in TGA/Rest Perfusion SPECT with Tc-99m ECD/001_Normalized/137f.nii	137f			size = 0.0, weight = 0.0		GOONSOO^CHOI [BASAL-NC] BASAL-NC BASAL-NC |> NORMALIZED to SPECT [:0]	20150131_082547.701	ffeef98e	Fusiform_l_o	0.5	159.171	34.6876	18.48	367686	2941.49	230.16	228.149
C:/Users/In Kook Chun/SkyDrive/My Reseach/Research_Clinical/Rest Perfusion SPECT in TGA/Rest Perfusion SPECT with Tc-99m ECD/001_Normalized/137f.nii	137f			size = 0.0, weight = 0.0		GOONSOO^CHOI [BASAL-NC] BASAL-NC BASAL-NC |> NORMALIZED to SPECT [:0]	20150131_082547.701	ffeef98e	Fusiform_r_o	0.5	156.609	35.4368	20.144	394341	3154.73	228.002	225.64
C:/Users/In Kook Chun/SkyDrive/My Reseach/Research_Clinical/Rest Perfusion SPECT in TGA/Rest Perfusion SPECT with Tc-99m ECD/001_Normalized/137f.nii	137f			size = 0.0, weight = 0.0		GOONSOO^CHOI [BASAL-NC] BASAL-NC BASAL-NC |> NORMALIZED to SPECT [:0]	20150131_082547.701	ffcc00fb	Postcentral_l_o	0.5	168.366	37.99	31.136	655280	5242.24	234.182	233.49
C:/Users/In Kook Chun/SkyDrive/My Reseach/Research_Clinical/Rest Perfusion SPECT in TGA/Rest Perfusion SPECT with Tc-99m ECD/001_Normalized/137f.nii	137f			size = 0.0, weight = 0.0		GOONSOO^CHOI [BASAL-NC] BASAL-NC BASAL-NC |> NORMALIZED to SPECT [:0]	20150131_082547.701	ffcc00fb	Postcentral_r_o	0.5	160.985	45.2312	30.584	615447	4923.57	252.151	251.212
C:/Users/In Kook Chun/SkyDrive/My Reseach/Research_Clinical/Rest Perfusion SPECT in TGA/Rest Perfusion SPECT with Tc-99m ECD/001_Normalized/137f.nii	137f			size = 0.0, weight = 0.0		GOONSOO^CHOI [BASAL-NC] BASAL-NC BASAL-NC |> NORMALIZED to SPECT [:0]	20150131_082547.701	ffbe72bf	SupraMarginal_l_o	0.5	179.84	39.45	10.048	225879	1807.04	257.252	256.486
C:/Users/In Kook Chun/SkyDrive/My Reseach/Research_Clinical/Rest Perfusion SPECT in TGA/Rest Perfusion SPECT with Tc-99m ECD/001_Normalized/137f.nii	137f			size = 0.0, weight = 0.0		GOONSOO^CHOI [BASAL-NC] BASAL-NC BASAL-NC |> NORMALIZED to SPECT [:0]	20150131_082547.701	ffbe72bf	SupraMarginal_r_o	0.5	166.076	43.171	15.792	327834	2622.67	261.098	258.615
C:/Users/In Kook Chun/SkyDrive/My Reseach/Research_Clinical/Rest Perfusion SPECT in TGA/Rest Perfusion SPECT with Tc-99m ECD/001_Normalized/137f.nii	137f			size = 0.0, weight = 0.0		GOONSOO^CHOI [BASAL-NC] BASAL-NC BASAL-NC |> NORMALIZED to SPECT [:0]	20150131_082547.701	ffed6dc5	Angular_l_o	0.5	185.22	47.2931	9.384	217263	1738.1	265.913	264.24
C:/Users/In Kook Chun/SkyDrive/My Reseach/Research_Clinical/Rest Perfusion SPECT in TGA/Rest Perfusion SPECT with Tc-99m ECD/001_Normalized/137f.nii	137f			size = 0.0, weight = 0.0		GOONSOO^CHOI [BASAL-NC] BASAL-NC BASAL-NC |> NORMALIZED to SPECT [:0]	20150131_082547.701	ffed6dc5	Angular_r_o	0.5	174.653	48.682	14.016	305992	2447.93	258.746	253.46
C:/Users/In Kook Chun/SkyDrive/My Reseach/Research_Clinical/Rest Perfusion SPECT in TGA/Rest Perfusion SPECT with Tc-99m ECD/001_Normalized/137f.nii	137f			size = 0.0, weight = 0.0		GOONSOO^CHOI [BASAL-NC] BASAL-NC BASAL-NC |> NORMALIZED to SPECT [:0]	20150131_082547.701	ffba67f2	Precuneus_l_o	0.5	164.845	49.6566	28.224	581573	4652.58	269.234	267.691
C:/Users/In Kook Chun/SkyDrive/My Reseach/Research_Clinical/Rest Perfusion SPECT in TGA/Rest Perfusion SPECT with Tc-99m ECD/001_Normalized/137f.nii	137f			size = 0.0, weight = 0.0		GOONSOO^CHOI [BASAL-NC] BASAL-NC BASAL-NC |> NORMALIZED to SPECT [:0]	20150131_082547.701	ffba67f2	Precuneus_r_o	0.5	154.979	47.3675	26.12	506005	4048.04	238.517	236.353
C:/Users/In Kook Chun/SkyDrive/My Reseach/Research_Clinical/Rest Perfusion SPECT in TGA/Rest Perfusion SPECT with Tc-99m ECD/001_Normalized/137f.nii	137f			size = 0.0, weight = 0.0		GOONSOO^CHOI [BASAL-NC] BASAL-NC BASAL-NC |> NORMALIZED to SPECT [:0]	20150131_082547.701	ffbeb4ff	Paracentral_Lobule_l_o	0.5	166.214	41.2356	10.792	224223	1793.78	229.321	228.461
C:/Users/In Kook Chun/SkyDrive/My Reseach/Research_Clinical/Rest Perfusion SPECT in TGA/Rest Perfusion SPECT with Tc-99m ECD/001_Normalized/137f.nii	137f			size = 0.0, weight = 0.0		GOONSOO^CHOI [BASAL-NC] BASAL-NC BASAL-NC |> NORMALIZED to SPECT [:0]	20150131_082547.701	ffbeb4ff	Paracentral_Lobule_r_o	0.5	150.059	44.1487	6.688	125449	1003.59	229.266	226.71
C:/Users/In Kook Chun/SkyDrive/My Reseach/Research_Clinical/Rest Perfusion SPECT in TGA/Rest Perfusion SPECT with Tc-99m ECD/001_Normalized/137f.nii	137f			size = 0.0, weight = 0.0		GOONSOO^CHOI [BASAL-NC] BASAL-NC BASAL-NC |> NORMALIZED to SPECT [:0]	20150131_082547.701	ffff0000	Caudate_l_o	0.5	105.571	46.0626	7.696	101559	812.471	228.629	219.905
C:/Users/In Kook Chun/SkyDrive/My Reseach/Research_Clinical/Rest Perfusion SPECT in TGA/Rest Perfusion SPECT with Tc-99m ECD/001_Normalized/137f.nii	137f			size = 0.0, weight = 0.0		GOONSOO^CHOI [BASAL-NC] BASAL-NC BASAL-NC |> NORMALIZED to SPECT [:0]	20150131_082547.701	ffff0000	Caudate_r_o	0.5	110.279	37.3161	7.952	109617	876.938	206.528	200.737
C:/Users/In Kook Chun/SkyDrive/My Reseach/Research_Clinical/Rest Perfusion SPECT in TGA/Rest Perfusion SPECT with Tc-99m ECD/001_Normalized/137f.nii	137f			size = 0.0, weight = 0.0		GOONSOO^CHOI [BASAL-NC] BASAL-NC BASAL-NC |> NORMALIZED to SPECT [:0]	20150131_082547.701	ff9900ff	Putamen_l_o	0.5	187.348	23.8138	8.072	189034	1512.27	237.853	235.713
C:/Users/In Kook Chun/SkyDrive/My Reseach/Research_Clinical/Rest Perfusion SPECT in TGA/Rest Perfusion SPECT with Tc-99m ECD/001_Normalized/137f.nii	137f			size = 0.0, weight = 0.0		GOONSOO^CHOI [BASAL-NC] BASAL-NC BASAL-NC |> NORMALIZED to SPECT [:0]	20150131_082547.701	ff9900ff	Putamen_r_o	0.5	175.244	30.0503	8.512	186460	1491.68	230.834	230.048
C:/Users/In Kook Chun/SkyDrive/My Reseach/Research_Clinical/Rest Perfusion SPECT in TGA/Rest Perfusion SPECT with Tc-99m ECD/001_Normalized/137f.nii	137f			size = 0.0, weight = 0.0		GOONSOO^CHOI [BASAL-NC] BASAL-NC BASAL-NC |> NORMALIZED to SPECT [:0]	20150131_082547.701	ffffcc00	Pallidum_l_o	0.5	141.307	34.2857	2.344	41403	331.224	210.614	206.144
C:/Users/In Kook Chun/SkyDrive/My Reseach/Research_Clinical/Rest Perfusion SPECT in TGA/Rest Perfusion SPECT with Tc-99m ECD/001_Normalized/137f.nii	137f			size = 0.0, weight = 0.0		GOONSOO^CHOI [BASAL-NC] BASAL-NC BASAL-NC |> NORMALIZED to SPECT [:0]	20150131_082547.701	ffffcc00	Pallidum_r_o	0.5	159.608	27.1044	2.24	44690.1	357.521	219.931	217.296
C:/Users/In Kook Chun/SkyDrive/My Reseach/Research_Clinical/Rest Perfusion SPECT in TGA/Rest Perfusion SPECT with Tc-99m ECD/001_Normalized/137f.nii	137f			size = 0.0, weight = 0.0		GOONSOO^CHOI [BASAL-NC] BASAL-NC BASAL-NC |> NORMALIZED to SPECT [:0]	20150131_082547.701	ff00ff00	Thalamus_l_o	0.5	129.684	37.4123	8.8	142652	1141.22	210.061	208.709
C:/Users/In Kook Chun/SkyDrive/My Reseach/Research_Clinical/Rest Perfusion SPECT in TGA/Rest Perfusion SPECT with Tc-99m ECD/001_Normalized/137f.nii	137f			size = 0.0, weight = 0.0		GOONSOO^CHOI [BASAL-NC] BASAL-NC BASAL-NC |> NORMALIZED to SPECT [:0]	20150131_082547.701	ff00ff00	Thalamus_r_o	0.5	145.737	30.8642	8.456	154044	1232.35	212.828	211.397
C:/Users/In Kook Chun/SkyDrive/My Reseach/Research_Clinical/Rest Perfusion SPECT in TGA/Rest Perfusion SPECT with Tc-99m ECD/001_Normalized/137f.nii	137f			size = 0.0, weight = 0.0		GOONSOO^CHOI [BASAL-NC] BASAL-NC BASAL-NC |> NORMALIZED to SPECT [:0]	20150131_082547.701	ffb2e389	Heschl_l_o	0.5	173.233	41.053	1.8	38977.5	311.82	238.305	235.427
C:/Users/In Kook Chun/SkyDrive/My Reseach/Research_Clinical/Rest Perfusion SPECT in TGA/Rest Perfusion SPECT with Tc-99m ECD/001_Normalized/137f.nii	137f			size = 0.0, weight = 0.0		GOONSOO^CHOI [BASAL-NC] BASAL-NC BASAL-NC |> NORMALIZED to SPECT [:0]	20150131_082547.701	ffb2e389	Heschl_r_o	0.5	167.736	40.9132	1.992	41766.2	334.13	219.128	217.776
C:/Users/In Kook Chun/SkyDrive/My Reseach/Research_Clinical/Rest Perfusion SPECT in TGA/Rest Perfusion SPECT with Tc-99m ECD/001_Normalized/137f.nii	137f			size = 0.0, weight = 0.0		GOONSOO^CHOI [BASAL-NC] BASAL-NC BASAL-NC |> NORMALIZED to SPECT [:0]	20150131_082547.701	ff8834c6	Parietal_l_o	0.5	165.079	46.656	36.096	744835	5958.68	270.221	268.988
C:/Users/In Kook Chun/SkyDrive/My Reseach/Research_Clinical/Rest Perfusion SPECT in TGA/Rest Perfusion SPECT with Tc-99m ECD/001_Normalized/137f.nii	137f			size = 0.0, weight = 0.0		GOONSOO^CHOI [BASAL-NC] BASAL-NC BASAL-NC |> NORMALIZED to SPECT [:0]	20150131_082547.701	ff8834c6	Parietal_r_o	0.5	146.469	54.3477	28.536	522456	4179.65	266.227	263.852
C:/Users/In Kook Chun/SkyDrive/My Reseach/Research_Clinical/Rest Perfusion SPECT in TGA/Rest Perfusion SPECT with Tc-99m ECD/001_Normalized/137f.nii	137f			size = 0.0, weight = 0.0		GOONSOO^CHOI [BASAL-NC] BASAL-NC BASAL-NC |> NORMALIZED to SPECT [:0]	20150131_082547.701	ff6cfaae	Temporal_l_o	0.5	161.36	42.205	99.824	2.01344e+06	16107.6	263.644	262.838
C:/Users/In Kook Chun/SkyDrive/My Reseach/Research_Clinical/Rest Perfusion SPECT in TGA/Rest Perfusion SPECT with Tc-99m ECD/001_Normalized/137f.nii	137f			size = 0.0, weight = 0.0		GOONSOO^CHOI [BASAL-NC] BASAL-NC BASAL-NC |> NORMALIZED to SPECT [:0]	20150131_082547.701	ff6cfaae	Temporal_r_o	0.5	151.915	47.088	109.056	2.07091e+06	16567.3	258.294	257.058
C:/Users/In Kook Chun/SkyDrive/My Reseach/Research_Clinical/Rest Perfusion SPECT in TGA/Rest Perfusion SPECT with Tc-99m ECD/001_Normalized/137f.nii	137f			size = 0.0, weight = 0.0		GOONSOO^CHOI [BASAL-NC] BASAL-NC BASAL-NC |> NORMALIZED to SPECT [:0]	20150131_082547.701	ff974806	Vermis_o	0.5	149.206	49.5378	16.32	304380	2435.04	246.469	245.563
C:/Users/In Kook Chun/SkyDrive/My Reseach/Research_Clinical/Rest Perfusion SPECT in TGA/Rest Perfusion SPECT with Tc-99m ECD/001_Normalized/137f.nii	137f			size = 0.0, weight = 0.0		GOONSOO^CHOI [BASAL-NC] BASAL-NC BASAL-NC |> NORMALIZED to SPECT [:0]	20150131_082547.701	ffdbeef3	Cerebellum_Crus_l_o	0.5	166.721	58.0633	35.976	749744	5997.95	290.255	288.844
C:/Users/In Kook Chun/SkyDrive/My Reseach/Research_Clinical/Rest Perfusion SPECT in TGA/Rest Perfusion SPECT with Tc-99m ECD/001_Normalized/137f.nii	137f			size = 0.0, weight = 0.0		GOONSOO^CHOI [BASAL-NC] BASAL-NC BASAL-NC |> NORMALIZED to SPECT [:0]	20150131_082547.701	ffdbeef3	Cerebellum_Crus_r_o	0.5	153.68	64.1514	38.12	732285	5858.28	275.423	273.49
C:/Users/In Kook Chun/SkyDrive/My Reseach/Research_Clinical/Rest Perfusion SPECT in TGA/Rest Perfusion SPECT with Tc-99m ECD/001_Normalized/137f.nii	137f			size = 0.0, weight = 0.0		GOONSOO^CHOI [BASAL-NC] BASAL-NC BASAL-NC |> NORMALIZED to SPECT [:0]	20150131_082547.701	fffaef05	Cerebellum_l_o	0.5	161.964	57.575	51.52	1.04305e+06	8344.41	279.841	278.674
C:/Users/In Kook Chun/SkyDrive/My Reseach/Research_Clinical/Rest Perfusion SPECT in TGA/Rest Perfusion SPECT with Tc-99m ECD/001_Normalized/137f.nii	137f			size = 0.0, weight = 0.0		GOONSOO^CHOI [BASAL-NC] BASAL-NC BASAL-NC |> NORMALIZED to SPECT [:0]	20150131_082547.701	fffaef05	Cerebellum_r_o	0.5	162.909	51.9602	53.384	1.0871e+06	8696.76	280.782	278.711
# PMOD_VOI_STATISTICS
# FORMAT[UNI]
# DATE_TIME[2015.01.31_08:40:48]
# VERSION[3.603]
# AXIS[Experiment][VOI][TAC][]
# VOXEL_FRACTION_MODE[1]
# DATA
// Component [string]	File [string]	PatientName [string]	PatientID [string]	PatientInfo [string]	StudyDescription [string]	SeriesDescription [string]	StudyDate [date_time]	Color [0xARGB]	VoiName(Region) [string]	Time [seconds]	Averaged [1/1]	Sd [1/1]	Volume [ccm]	Total(SUM) [1/1]	Total(AVR*VOL) [(1/1)*(ccm)]	Max [1/1]	HotAveraged(5) [1/1]
C:/Users/In Kook Chun/SkyDrive/My Reseach/Research_Clinical/Rest Perfusion SPECT in TGA/Rest Perfusion SPECT with Tc-99m ECD/001_Normalized/143_basal_normalized.nii	143			size = 0.0, weight = 0.0		AN_NM_20121018213216 [BASAL-NC] BASAL-NC BASAL-NC |> NORMALIZED to SPECT [:0]	20150131_082547.871	ff6400ff	Precentral_l_o	0.5	160.566	46.8351	28.208	566156	4529.25	260.375	259.662
C:/Users/In Kook Chun/SkyDrive/My Reseach/Research_Clinical/Rest Perfusion SPECT in TGA/Rest Perfusion SPECT with Tc-99m ECD/001_Normalized/143_basal_normalized.nii	143			size = 0.0, weight = 0.0		AN_NM_20121018213216 [BASAL-NC] BASAL-NC BASAL-NC |> NORMALIZED to SPECT [:0]	20150131_082547.871	ff6400ff	Precentral_r_o	0.5	156.868	46.6137	27.048	530372	4242.98	261.576	257.325
C:/Users/In Kook Chun/SkyDrive/My Reseach/Research_Clinical/Rest Perfusion SPECT in TGA/Rest Perfusion SPECT with Tc-99m ECD/001_Normalized/143_basal_normalized.nii	143			size = 0.0, weight = 0.0		AN_NM_20121018213216 [BASAL-NC] BASAL-NC BASAL-NC |> NORMALIZED to SPECT [:0]	20150131_082547.871	ff5dbcff	Rolandic_Oper_l_o	0.5	173.626	36.02	7.92	171890	1375.12	239.991	238.529
C:/Users/In Kook Chun/SkyDrive/My Reseach/Research_Clinical/Rest Perfusion SPECT in TGA/Rest Perfusion SPECT with Tc-99m ECD/001_Normalized/143_basal_normalized.nii	143			size = 0.0, weight = 0.0		AN_NM_20121018213216 [BASAL-NC] BASAL-NC BASAL-NC |> NORMALIZED to SPECT [:0]	20150131_082547.871	ff5dbcff	Rolandic_Oper_r_o	0.5	166.943	36.5607	10.648	222201	1777.61	233.143	229.37
C:/Users/In Kook Chun/SkyDrive/My Reseach/Research_Clinical/Rest Perfusion SPECT in TGA/Rest Perfusion SPECT with Tc-99m ECD/001_Normalized/143_basal_normalized.nii	143			size = 0.0, weight = 0.0		AN_NM_20121018213216 [BASAL-NC] BASAL-NC BASAL-NC |> NORMALIZED to SPECT [:0]	20150131_082547.871	ff0072ff	Supp_Motor_Area_l_o	0.5	163.399	43.7629	17.176	350818	2806.54	255.103	252.334
C:/Users/In Kook Chun/SkyDrive/My Reseach/Research_Clinical/Rest Perfusion SPECT in TGA/Rest Perfusion SPECT with Tc-99m ECD/001_Normalized/143_basal_normalized.nii	143			size = 0.0, weight = 0.0		AN_NM_20121018213216 [BASAL-NC] BASAL-NC BASAL-NC |> NORMALIZED to SPECT [:0]	20150131_082547.871	ff0072ff	Supp_Motor_Area_r_o	0.5	177.799	38.9985	18.968	421562	3372.49	258.096	256.518
C:/Users/In Kook Chun/SkyDrive/My Reseach/Research_Clinical/Rest Perfusion SPECT in TGA/Rest Perfusion SPECT with Tc-99m ECD/001_Normalized/143_basal_normalized.nii	143			size = 0.0, weight = 0.0		AN_NM_20121018213216 [BASAL-NC] BASAL-NC BASAL-NC |> NORMALIZED to SPECT [:0]	20150131_082547.871	ff6464ff	Olfactory_l_o	0.5	118.915	12.1485	2.24	33296.2	266.37	143.762	141.989
C:/Users/In Kook Chun/SkyDrive/My Reseach/Research_Clinical/Rest Perfusion SPECT in TGA/Rest Perfusion SPECT with Tc-99m ECD/001_Normalized/143_basal_normalized.nii	143			size = 0.0, weight = 0.0		AN_NM_20121018213216 [BASAL-NC] BASAL-NC BASAL-NC |> NORMALIZED to SPECT [:0]	20150131_082547.871	ff6464ff	Olfactory_r_o	0.5	125.22	20.5221	2.312	36188.5	289.508	165.356	162.418
C:/Users/In Kook Chun/SkyDrive/My Reseach/Research_Clinical/Rest Perfusion SPECT in TGA/Rest Perfusion SPECT with Tc-99m ECD/001_Normalized/143_basal_normalized.nii	143			size = 0.0, weight = 0.0		AN_NM_20121018213216 [BASAL-NC] BASAL-NC BASAL-NC |> NORMALIZED to SPECT [:0]	20150131_082547.871	ff0000ff	Frontal_Sup_l_o	0.5	151.089	49.7762	60.432	1.14132e+06	9130.59	261.266	259.758
C:/Users/In Kook Chun/SkyDrive/My Reseach/Research_Clinical/Rest Perfusion SPECT in TGA/Rest Perfusion SPECT with Tc-99m ECD/001_Normalized/143_basal_normalized.nii	143			size = 0.0, weight = 0.0		AN_NM_20121018213216 [BASAL-NC] BASAL-NC BASAL-NC |> NORMALIZED to SPECT [:0]	20150131_082547.871	ff0000ff	Frontal_Sup_r_o	0.5	158.804	49.9232	57.496	1.14133e+06	9130.61	274.334	271.428
C:/Users/In Kook Chun/SkyDrive/My Reseach/Research_Clinical/Rest Perfusion SPECT in TGA/Rest Perfusion SPECT with Tc-99m ECD/001_Normalized/143_basal_normalized.nii	143			size = 0.0, weight = 0.0		AN_NM_20121018213216 [BASAL-NC] BASAL-NC BASAL-NC |> NORMALIZED to SPECT [:0]	20150131_082547.871	ff1ca7ff	Frontal_Mid_l_o	0.5	174.804	49.6774	51.76	1.13098e+06	9047.88	284.118	281.27
C:/Users/In Kook Chun/SkyDrive/My Reseach/Research_Clinical/Rest Perfusion SPECT in TGA/Rest Perfusion SPECT with Tc-99m ECD/001_Normalized/143_basal_normalized.nii	143			size = 0.0, weight = 0.0		AN_NM_20121018213216 [BASAL-NC] BASAL-NC BASAL-NC |> NORMALIZED to SPECT [:0]	20150131_082547.871	ff1ca7ff	Frontal_Mid_r_o	0.5	174.442	48.2315	55.8	1.21673e+06	9733.85	273.94	272.216
C:/Users/In Kook Chun/SkyDrive/My Reseach/Research_Clinical/Rest Perfusion SPECT in TGA/Rest Perfusion SPECT with Tc-99m ECD/001_Normalized/143_basal_normalized.nii	143			size = 0.0, weight = 0.0		AN_NM_20121018213216 [BASAL-NC] BASAL-NC BASAL-NC |> NORMALIZED to SPECT [:0]	20150131_082547.871	ff1cf7ff	Frontal_Inf_l_o	0.5	157.969	42.6706	42.056	830442	6643.54	266.426	263.315
C:/Users/In Kook Chun/SkyDrive/My Reseach/Research_Clinical/Rest Perfusion SPECT in TGA/Rest Perfusion SPECT with Tc-99m ECD/001_Normalized/143_basal_normalized.nii	143			size = 0.0, weight = 0.0		AN_NM_20121018213216 [BASAL-NC] BASAL-NC BASAL-NC |> NORMALIZED to SPECT [:0]	20150131_082547.871	ff1cf7ff	Frontal_Inf_r_o	0.5	159.557	49.5554	42.056	838793	6710.35	260.075	259.358
C:/Users/In Kook Chun/SkyDrive/My Reseach/Research_Clinical/Rest Perfusion SPECT in TGA/Rest Perfusion SPECT with Tc-99m ECD/001_Normalized/143_basal_normalized.nii	143			size = 0.0, weight = 0.0		AN_NM_20121018213216 [BASAL-NC] BASAL-NC BASAL-NC |> NORMALIZED to SPECT [:0]	20150131_082547.871	ffa0ffff	Rectus_l_o	0.5	163.62	34.2163	6.816	139404	1115.23	236.848	233.788
C:/Users/In Kook Chun/SkyDrive/My Reseach/Research_Clinical/Rest Perfusion SPECT in TGA/Rest Perfusion SPECT with Tc-99m ECD/001_Normalized/143_basal_normalized.nii	143			size = 0.0, weight = 0.0		AN_NM_20121018213216 [BASAL-NC] BASAL-NC BASAL-NC |> NORMALIZED to SPECT [:0]	20150131_082547.871	ffa0ffff	Rectus_r_o	0.5	168.892	34.4147	5.96	125825	1006.6	243.921	242.403
C:/Users/In Kook Chun/SkyDrive/My Reseach/Research_Clinical/Rest Perfusion SPECT in TGA/Rest Perfusion SPECT with Tc-99m ECD/001_Normalized/143_basal_normalized.nii	143			size = 0.0, weight = 0.0		AN_NM_20121018213216 [BASAL-NC] BASAL-NC BASAL-NC |> NORMALIZED to SPECT [:0]	20150131_082547.871	ff8fafff	Insula_l_o	0.5	141.025	26.3066	14.864	262024	2096.19	209.053	205.49
C:/Users/In Kook Chun/SkyDrive/My Reseach/Research_Clinical/Rest Perfusion SPECT in TGA/Rest Perfusion SPECT with Tc-99m ECD/001_Normalized/143_basal_normalized.nii	143			size = 0.0, weight = 0.0		AN_NM_20121018213216 [BASAL-NC] BASAL-NC BASAL-NC |> NORMALIZED to SPECT [:0]	20150131_082547.871	ff8fafff	Insula_r_o	0.5	142.91	28.2295	14.16	252951	2023.61	224.653	220.349
C:/Users/In Kook Chun/SkyDrive/My Reseach/Research_Clinical/Rest Perfusion SPECT in TGA/Rest Perfusion SPECT with Tc-99m ECD/001_Normalized/143_basal_normalized.nii	143			size = 0.0, weight = 0.0		AN_NM_20121018213216 [BASAL-NC] BASAL-NC BASAL-NC |> NORMALIZED to SPECT [:0]	20150131_082547.871	ffb2a2c7	Cingulum_Ant_l_o	0.5	140.253	45.5941	11.2	196355	1570.84	233.039	230.612
C:/Users/In Kook Chun/SkyDrive/My Reseach/Research_Clinical/Rest Perfusion SPECT in TGA/Rest Perfusion SPECT with Tc-99m ECD/001_Normalized/143_basal_normalized.nii	143			size = 0.0, weight = 0.0		AN_NM_20121018213216 [BASAL-NC] BASAL-NC BASAL-NC |> NORMALIZED to SPECT [:0]	20150131_082547.871	ffb2a2c7	Cingulum_Ant_r_o	0.5	140.92	40.1816	10.504	185028	1480.22	211.979	211.133
C:/Users/In Kook Chun/SkyDrive/My Reseach/Research_Clinical/Rest Perfusion SPECT in TGA/Rest Perfusion SPECT with Tc-99m ECD/001_Normalized/143_basal_normalized.nii	143			size = 0.0, weight = 0.0		AN_NM_20121018213216 [BASAL-NC] BASAL-NC BASAL-NC |> NORMALIZED to SPECT [:0]	20150131_082547.871	ff8fafff	Cingulum_Mid_l_o	0.5	154.466	35.5987	15.528	299819	2398.55	231.098	229.225
C:/Users/In Kook Chun/SkyDrive/My Reseach/Research_Clinical/Rest Perfusion SPECT in TGA/Rest Perfusion SPECT with Tc-99m ECD/001_Normalized/143_basal_normalized.nii	143			size = 0.0, weight = 0.0		AN_NM_20121018213216 [BASAL-NC] BASAL-NC BASAL-NC |> NORMALIZED to SPECT [:0]	20150131_082547.871	ff8fafff	Cingulum_Mid_r_o	0.5	148.25	33.2423	17.624	326595	2612.76	229.531	227.542
C:/Users/In Kook Chun/SkyDrive/My Reseach/Research_Clinical/Rest Perfusion SPECT in TGA/Rest Perfusion SPECT with Tc-99m ECD/001_Normalized/143_basal_normalized.nii	143			size = 0.0, weight = 0.0		AN_NM_20121018213216 [BASAL-NC] BASAL-NC BASAL-NC |> NORMALIZED to SPECT [:0]	20150131_082547.871	ff5f497a	Cingulum_Post_l_o	0.5	116.531	56.5752	3.704	53953.9	431.631	218.105	216.602
C:/Users/In Kook Chun/SkyDrive/My Reseach/Research_Clinical/Rest Perfusion SPECT in TGA/Rest Perfusion SPECT with Tc-99m ECD/001_Normalized/143_basal_normalized.nii	143			size = 0.0, weight = 0.0		AN_NM_20121018213216 [BASAL-NC] BASAL-NC BASAL-NC |> NORMALIZED to SPECT [:0]	20150131_082547.871	ff5f497a	Cingulum_Post_r_o	0.5	115.728	48.1046	2.68	38768.9	310.151	224.568	222.261
C:/Users/In Kook Chun/SkyDrive/My Reseach/Research_Clinical/Rest Perfusion SPECT in TGA/Rest Perfusion SPECT with Tc-99m ECD/001_Normalized/143_basal_normalized.nii	143			size = 0.0, weight = 0.0		AN_NM_20121018213216 [BASAL-NC] BASAL-NC BASAL-NC |> NORMALIZED to SPECT [:0]	20150131_082547.871	ff3f6c19	Hippo_Parahippo_l_o	0.5	110.365	29.1725	15.28	210797	1686.37	180.901	175.85
C:/Users/In Kook Chun/SkyDrive/My Reseach/Research_Clinical/Rest Perfusion SPECT in TGA/Rest Perfusion SPECT with Tc-99m ECD/001_Normalized/143_basal_normalized.nii	143			size = 0.0, weight = 0.0		AN_NM_20121018213216 [BASAL-NC] BASAL-NC BASAL-NC |> NORMALIZED to SPECT [:0]	20150131_082547.871	ff3f6c19	Hippo_Parahippo_r_o	0.5	117.178	25.9021	16.624	243496	1947.97	177.036	174.677
C:/Users/In Kook Chun/SkyDrive/My Reseach/Research_Clinical/Rest Perfusion SPECT in TGA/Rest Perfusion SPECT with Tc-99m ECD/001_Normalized/143_basal_normalized.nii	143			size = 0.0, weight = 0.0		AN_NM_20121018213216 [BASAL-NC] BASAL-NC BASAL-NC |> NORMALIZED to SPECT [:0]	20150131_082547.871	ffdede07	Amygdala_l_o	0.5	112.33	17.6178	1.76	24712.7	197.701	157.57	152.822
C:/Users/In Kook Chun/SkyDrive/My Reseach/Research_Clinical/Rest Perfusion SPECT in TGA/Rest Perfusion SPECT with Tc-99m ECD/001_Normalized/143_basal_normalized.nii	143			size = 0.0, weight = 0.0		AN_NM_20121018213216 [BASAL-NC] BASAL-NC BASAL-NC |> NORMALIZED to SPECT [:0]	20150131_082547.871	ffdede07	Amygdala_r_o	0.5	106.923	22.5751	1.984	26516.9	212.135	169.887	167.028
C:/Users/In Kook Chun/SkyDrive/My Reseach/Research_Clinical/Rest Perfusion SPECT in TGA/Rest Perfusion SPECT with Tc-99m ECD/001_Normalized/143_basal_normalized.nii	143			size = 0.0, weight = 0.0		AN_NM_20121018213216 [BASAL-NC] BASAL-NC BASAL-NC |> NORMALIZED to SPECT [:0]	20150131_082547.871	ffc27c3b	Calcarine_l_o	0.5	201.218	55.9609	18.064	454350	3634.8	307.383	306.467
C:/Users/In Kook Chun/SkyDrive/My Reseach/Research_Clinical/Rest Perfusion SPECT in TGA/Rest Perfusion SPECT with Tc-99m ECD/001_Normalized/143_basal_normalized.nii	143			size = 0.0, weight = 0.0		AN_NM_20121018213216 [BASAL-NC] BASAL-NC BASAL-NC |> NORMALIZED to SPECT [:0]	20150131_082547.871	ffc27c3b	Calcarine_r_o	0.5	192.336	49.9262	14.888	357937	2863.5	295.356	292.976
C:/Users/In Kook Chun/SkyDrive/My Reseach/Research_Clinical/Rest Perfusion SPECT in TGA/Rest Perfusion SPECT with Tc-99m ECD/001_Normalized/143_basal_normalized.nii	143			size = 0.0, weight = 0.0		AN_NM_20121018213216 [BASAL-NC] BASAL-NC BASAL-NC |> NORMALIZED to SPECT [:0]	20150131_082547.871	fffcbf06	Cuneus_l_o	0.5	193.543	44.124	12.208	295346	2362.77	281.857	278.831
C:/Users/In Kook Chun/SkyDrive/My Reseach/Research_Clinical/Rest Perfusion SPECT in TGA/Rest Perfusion SPECT with Tc-99m ECD/001_Normalized/143_basal_normalized.nii	143			size = 0.0, weight = 0.0		AN_NM_20121018213216 [BASAL-NC] BASAL-NC BASAL-NC |> NORMALIZED to SPECT [:0]	20150131_082547.871	fffcbf06	Cuneus_r_o	0.5	183.333	37.2664	11.392	261066	2088.53	260.056	252.565
C:/Users/In Kook Chun/SkyDrive/My Reseach/Research_Clinical/Rest Perfusion SPECT in TGA/Rest Perfusion SPECT with Tc-99m ECD/001_Normalized/143_basal_normalized.nii	143			size = 0.0, weight = 0.0		AN_NM_20121018213216 [BASAL-NC] BASAL-NC BASAL-NC |> NORMALIZED to SPECT [:0]	20150131_082547.871	ffff8200	Lingual_l_o	0.5	187.942	47.7297	16.76	393739	3149.91	299.531	295.565
C:/Users/In Kook Chun/SkyDrive/My Reseach/Research_Clinical/Rest Perfusion SPECT in TGA/Rest Perfusion SPECT with Tc-99m ECD/001_Normalized/143_basal_normalized.nii	143			size = 0.0, weight = 0.0		AN_NM_20121018213216 [BASAL-NC] BASAL-NC BASAL-NC |> NORMALIZED to SPECT [:0]	20150131_082547.871	ffff8200	Lingual_r_o	0.5	168.546	45.485	18.4	387656	3101.25	280.46	277.557
C:/Users/In Kook Chun/SkyDrive/My Reseach/Research_Clinical/Rest Perfusion SPECT in TGA/Rest Perfusion SPECT with Tc-99m ECD/001_Normalized/143_basal_normalized.nii	143			size = 0.0, weight = 0.0		AN_NM_20121018213216 [BASAL-NC] BASAL-NC BASAL-NC |> NORMALIZED to SPECT [:0]	20150131_082547.871	ffff0000	Occipital_l_o	0.5	176.555	45.0389	44.616	984646	7877.17	303.593	296.846
C:/Users/In Kook Chun/SkyDrive/My Reseach/Research_Clinical/Rest Perfusion SPECT in TGA/Rest Perfusion SPECT with Tc-99m ECD/001_Normalized/143_basal_normalized.nii	143			size = 0.0, weight = 0.0		AN_NM_20121018213216 [BASAL-NC] BASAL-NC BASAL-NC |> NORMALIZED to SPECT [:0]	20150131_082547.871	ffff0000	Occipital_r_o	0.5	165.86	48.5999	36	746369	5970.95	275.61	273.373
C:/Users/In Kook Chun/SkyDrive/My Reseach/Research_Clinical/Rest Perfusion SPECT in TGA/Rest Perfusion SPECT with Tc-99m ECD/001_Normalized/143_basal_normalized.nii	143			size = 0.0, weight = 0.0		AN_NM_20121018213216 [BASAL-NC] BASAL-NC BASAL-NC |> NORMALIZED to SPECT [:0]	20150131_082547.871	ffeef98e	Fusiform_l_o	0.5	151.649	35.7432	18.48	350309	2802.48	243.837	241.358
C:/Users/In Kook Chun/SkyDrive/My Reseach/Research_Clinical/Rest Perfusion SPECT in TGA/Rest Perfusion SPECT with Tc-99m ECD/001_Normalized/143_basal_normalized.nii	143			size = 0.0, weight = 0.0		AN_NM_20121018213216 [BASAL-NC] BASAL-NC BASAL-NC |> NORMALIZED to SPECT [:0]	20150131_082547.871	ffeef98e	Fusiform_r_o	0.5	151.048	38.9489	20.144	380339	3042.72	263.246	257.373
C:/Users/In Kook Chun/SkyDrive/My Reseach/Research_Clinical/Rest Perfusion SPECT in TGA/Rest Perfusion SPECT with Tc-99m ECD/001_Normalized/143_basal_normalized.nii	143			size = 0.0, weight = 0.0		AN_NM_20121018213216 [BASAL-NC] BASAL-NC BASAL-NC |> NORMALIZED to SPECT [:0]	20150131_082547.871	ffcc00fb	Postcentral_l_o	0.5	161.033	42.9515	31.136	626739	5013.91	249.034	246.861
C:/Users/In Kook Chun/SkyDrive/My Reseach/Research_Clinical/Rest Perfusion SPECT in TGA/Rest Perfusion SPECT with Tc-99m ECD/001_Normalized/143_basal_normalized.nii	143			size = 0.0, weight = 0.0		AN_NM_20121018213216 [BASAL-NC] BASAL-NC BASAL-NC |> NORMALIZED to SPECT [:0]	20150131_082547.871	ffcc00fb	Postcentral_r_o	0.5	154.241	47.1141	30.584	589665	4717.32	244.268	242.133
C:/Users/In Kook Chun/SkyDrive/My Reseach/Research_Clinical/Rest Perfusion SPECT in TGA/Rest Perfusion SPECT with Tc-99m ECD/001_Normalized/143_basal_normalized.nii	143			size = 0.0, weight = 0.0		AN_NM_20121018213216 [BASAL-NC] BASAL-NC BASAL-NC |> NORMALIZED to SPECT [:0]	20150131_082547.871	ffbe72bf	SupraMarginal_l_o	0.5	173.445	37.6447	10.048	217847	1742.78	263.171	261.203
C:/Users/In Kook Chun/SkyDrive/My Reseach/Research_Clinical/Rest Perfusion SPECT in TGA/Rest Perfusion SPECT with Tc-99m ECD/001_Normalized/143_basal_normalized.nii	143			size = 0.0, weight = 0.0		AN_NM_20121018213216 [BASAL-NC] BASAL-NC BASAL-NC |> NORMALIZED to SPECT [:0]	20150131_082547.871	ffbe72bf	SupraMarginal_r_o	0.5	170.36	31.3635	15.792	336291	2690.32	249.887	245.812
C:/Users/In Kook Chun/SkyDrive/My Reseach/Research_Clinical/Rest Perfusion SPECT in TGA/Rest Perfusion SPECT with Tc-99m ECD/001_Normalized/143_basal_normalized.nii	143			size = 0.0, weight = 0.0		AN_NM_20121018213216 [BASAL-NC] BASAL-NC BASAL-NC |> NORMALIZED to SPECT [:0]	20150131_082547.871	ffed6dc5	Angular_l_o	0.5	185.401	42.1795	9.384	217475	1739.8	267.007	266.051
C:/Users/In Kook Chun/SkyDrive/My Reseach/Research_Clinical/Rest Perfusion SPECT in TGA/Rest Perfusion SPECT with Tc-99m ECD/001_Normalized/143_basal_normalized.nii	143			size = 0.0, weight = 0.0		AN_NM_20121018213216 [BASAL-NC] BASAL-NC BASAL-NC |> NORMALIZED to SPECT [:0]	20150131_082547.871	ffed6dc5	Angular_r_o	0.5	177.18	46.1146	14.016	310419	2483.35	260.46	260.013
C:/Users/In Kook Chun/SkyDrive/My Reseach/Research_Clinical/Rest Perfusion SPECT in TGA/Rest Perfusion SPECT with Tc-99m ECD/001_Normalized/143_basal_normalized.nii	143			size = 0.0, weight = 0.0		AN_NM_20121018213216 [BASAL-NC] BASAL-NC BASAL-NC |> NORMALIZED to SPECT [:0]	20150131_082547.871	ffba67f2	Precuneus_l_o	0.5	164.647	37.2839	28.224	580876	4647.01	269.306	265.066
C:/Users/In Kook Chun/SkyDrive/My Reseach/Research_Clinical/Rest Perfusion SPECT in TGA/Rest Perfusion SPECT with Tc-99m ECD/001_Normalized/143_basal_normalized.nii	143			size = 0.0, weight = 0.0		AN_NM_20121018213216 [BASAL-NC] BASAL-NC BASAL-NC |> NORMALIZED to SPECT [:0]	20150131_082547.871	ffba67f2	Precuneus_r_o	0.5	167.439	42.9087	26.12	546689	4373.51	239.053	237.647
C:/Users/In Kook Chun/SkyDrive/My Reseach/Research_Clinical/Rest Perfusion SPECT in TGA/Rest Perfusion SPECT with Tc-99m ECD/001_Normalized/143_basal_normalized.nii	143			size = 0.0, weight = 0.0		AN_NM_20121018213216 [BASAL-NC] BASAL-NC BASAL-NC |> NORMALIZED to SPECT [:0]	20150131_082547.871	ffbeb4ff	Paracentral_Lobule_l_o	0.5	158.082	44.1658	10.792	213252	1706.02	223.396	222.131
C:/Users/In Kook Chun/SkyDrive/My Reseach/Research_Clinical/Rest Perfusion SPECT in TGA/Rest Perfusion SPECT with Tc-99m ECD/001_Normalized/143_basal_normalized.nii	143			size = 0.0, weight = 0.0		AN_NM_20121018213216 [BASAL-NC] BASAL-NC BASAL-NC |> NORMALIZED to SPECT [:0]	20150131_082547.871	ffbeb4ff	Paracentral_Lobule_r_o	0.5	171.062	31.3587	6.688	143008	1144.07	227.983	226.028
C:/Users/In Kook Chun/SkyDrive/My Reseach/Research_Clinical/Rest Perfusion SPECT in TGA/Rest Perfusion SPECT with Tc-99m ECD/001_Normalized/143_basal_normalized.nii	143			size = 0.0, weight = 0.0		AN_NM_20121018213216 [BASAL-NC] BASAL-NC BASAL-NC |> NORMALIZED to SPECT [:0]	20150131_082547.871	ffff0000	Caudate_l_o	0.5	106.312	42.3576	7.696	102272	818.176	202.824	197.893
C:/Users/In Kook Chun/SkyDrive/My Reseach/Research_Clinical/Rest Perfusion SPECT in TGA/Rest Perfusion SPECT with Tc-99m ECD/001_Normalized/143_basal_normalized.nii	143			size = 0.0, weight = 0.0		AN_NM_20121018213216 [BASAL-NC] BASAL-NC BASAL-NC |> NORMALIZED to SPECT [:0]	20150131_082547.871	ffff0000	Caudate_r_o	0.5	114.92	35.925	7.952	114230	913.841	209.475	206.51
C:/Users/In Kook Chun/SkyDrive/My Reseach/Research_Clinical/Rest Perfusion SPECT in TGA/Rest Perfusion SPECT with Tc-99m ECD/001_Normalized/143_basal_normalized.nii	143			size = 0.0, weight = 0.0		AN_NM_20121018213216 [BASAL-NC] BASAL-NC BASAL-NC |> NORMALIZED to SPECT [:0]	20150131_082547.871	ff9900ff	Putamen_l_o	0.5	169.216	20.0355	8.072	170739	1365.91	208.34	206.825
C:/Users/In Kook Chun/SkyDrive/My Reseach/Research_Clinical/Rest Perfusion SPECT in TGA/Rest Perfusion SPECT with Tc-99m ECD/001_Normalized/143_basal_normalized.nii	143			size = 0.0, weight = 0.0		AN_NM_20121018213216 [BASAL-NC] BASAL-NC BASAL-NC |> NORMALIZED to SPECT [:0]	20150131_082547.871	ff9900ff	Putamen_r_o	0.5	156.38	24.7756	8.512	166388	1331.1	222.064	220.131
C:/Users/In Kook Chun/SkyDrive/My Reseach/Research_Clinical/Rest Perfusion SPECT in TGA/Rest Perfusion SPECT with Tc-99m ECD/001_Normalized/143_basal_normalized.nii	143			size = 0.0, weight = 0.0		AN_NM_20121018213216 [BASAL-NC] BASAL-NC BASAL-NC |> NORMALIZED to SPECT [:0]	20150131_082547.871	ffffcc00	Pallidum_l_o	0.5	141.131	27.7456	2.344	41351.3	330.81	194.475	191.961
C:/Users/In Kook Chun/SkyDrive/My Reseach/Research_Clinical/Rest Perfusion SPECT in TGA/Rest Perfusion SPECT with Tc-99m ECD/001_Normalized/143_basal_normalized.nii	143			size = 0.0, weight = 0.0		AN_NM_20121018213216 [BASAL-NC] BASAL-NC BASAL-NC |> NORMALIZED to SPECT [:0]	20150131_082547.871	ffffcc00	Pallidum_r_o	0.5	130.387	28.8212	2.24	36508.3	292.066	208.021	203.094
C:/Users/In Kook Chun/SkyDrive/My Reseach/Research_Clinical/Rest Perfusion SPECT in TGA/Rest Perfusion SPECT with Tc-99m ECD/001_Normalized/143_basal_normalized.nii	143			size = 0.0, weight = 0.0		AN_NM_20121018213216 [BASAL-NC] BASAL-NC BASAL-NC |> NORMALIZED to SPECT [:0]	20150131_082547.871	ff00ff00	Thalamus_l_o	0.5	136.071	32.5949	8.8	149678	1197.43	219.597	217.06
C:/Users/In Kook Chun/SkyDrive/My Reseach/Research_Clinical/Rest Perfusion SPECT in TGA/Rest Perfusion SPECT with Tc-99m ECD/001_Normalized/143_basal_normalized.nii	143			size = 0.0, weight = 0.0		AN_NM_20121018213216 [BASAL-NC] BASAL-NC BASAL-NC |> NORMALIZED to SPECT [:0]	20150131_082547.871	ff00ff00	Thalamus_r_o	0.5	146.525	40.2969	8.456	154877	1239.01	252.514	250.994
C:/Users/In Kook Chun/SkyDrive/My Reseach/Research_Clinical/Rest Perfusion SPECT in TGA/Rest Perfusion SPECT with Tc-99m ECD/001_Normalized/143_basal_normalized.nii	143			size = 0.0, weight = 0.0		AN_NM_20121018213216 [BASAL-NC] BASAL-NC BASAL-NC |> NORMALIZED to SPECT [:0]	20150131_082547.871	ffb2e389	Heschl_l_o	0.5	180.047	26.4552	1.8	40510.6	324.085	226.21	224.668
C:/Users/In Kook Chun/SkyDrive/My Reseach/Research_Clinical/Rest Perfusion SPECT in TGA/Rest Perfusion SPECT with Tc-99m ECD/001_Normalized/143_basal_normalized.nii	143			size = 0.0, weight = 0.0		AN_NM_20121018213216 [BASAL-NC] BASAL-NC BASAL-NC |> NORMALIZED to SPECT [:0]	20150131_082547.871	ffb2e389	Heschl_r_o	0.5	184.148	24.3365	1.992	45852.9	366.823	236.595	229.974
C:/Users/In Kook Chun/SkyDrive/My Reseach/Research_Clinical/Rest Perfusion SPECT in TGA/Rest Perfusion SPECT with Tc-99m ECD/001_Normalized/143_basal_normalized.nii	143			size = 0.0, weight = 0.0		AN_NM_20121018213216 [BASAL-NC] BASAL-NC BASAL-NC |> NORMALIZED to SPECT [:0]	20150131_082547.871	ff8834c6	Parietal_l_o	0.5	158.552	45.7727	36.096	715388	5723.11	264.606	263.156
C:/Users/In Kook Chun/SkyDrive/My Reseach/Research_Clinical/Rest Perfusion SPECT in TGA/Rest Perfusion SPECT with Tc-99m ECD/001_Normalized/143_basal_normalized.nii	143			size = 0.0, weight = 0.0		AN_NM_20121018213216 [BASAL-NC] BASAL-NC BASAL-NC |> NORMALIZED to SPECT [:0]	20150131_082547.871	ff8834c6	Parietal_r_o	0.5	143.697	51.5444	28.536	512566	4100.53	242.448	241.839
C:/Users/In Kook Chun/SkyDrive/My Reseach/Research_Clinical/Rest Perfusion SPECT in TGA/Rest Perfusion SPECT with Tc-99m ECD/001_Normalized/143_basal_normalized.nii	143			size = 0.0, weight = 0.0		AN_NM_20121018213216 [BASAL-NC] BASAL-NC BASAL-NC |> NORMALIZED to SPECT [:0]	20150131_082547.871	ff6cfaae	Temporal_l_o	0.5	159.149	47.2869	99.824	1.98586e+06	15886.9	273.18	270.949
C:/Users/In Kook Chun/SkyDrive/My Reseach/Research_Clinical/Rest Perfusion SPECT in TGA/Rest Perfusion SPECT with Tc-99m ECD/001_Normalized/143_basal_normalized.nii	143			size = 0.0, weight = 0.0		AN_NM_20121018213216 [BASAL-NC] BASAL-NC BASAL-NC |> NORMALIZED to SPECT [:0]	20150131_082547.871	ff6cfaae	Temporal_r_o	0.5	158.818	49.3413	109.056	2.165e+06	17320	296.276	293.715
C:/Users/In Kook Chun/SkyDrive/My Reseach/Research_Clinical/Rest Perfusion SPECT in TGA/Rest Perfusion SPECT with Tc-99m ECD/001_Normalized/143_basal_normalized.nii	143			size = 0.0, weight = 0.0		AN_NM_20121018213216 [BASAL-NC] BASAL-NC BASAL-NC |> NORMALIZED to SPECT [:0]	20150131_082547.871	ff974806	Vermis_o	0.5	189.989	57.7264	16.32	387578	3100.62	292.683	291.285
C:/Users/In Kook Chun/SkyDrive/My Reseach/Research_Clinical/Rest Perfusion SPECT in TGA/Rest Perfusion SPECT with Tc-99m ECD/001_Normalized/143_basal_normalized.nii	143			size = 0.0, weight = 0.0		AN_NM_20121018213216 [BASAL-NC] BASAL-NC BASAL-NC |> NORMALIZED to SPECT [:0]	20150131_082547.871	ffdbeef3	Cerebellum_Crus_l_o	0.5	189.451	61.129	35.976	851961	6815.69	300.507	299.09
C:/Users/In Kook Chun/SkyDrive/My Reseach/Research_Clinical/Rest Perfusion SPECT in TGA/Rest Perfusion SPECT with Tc-99m ECD/001_Normalized/143_basal_normalized.nii	143			size = 0.0, weight = 0.0		AN_NM_20121018213216 [BASAL-NC] BASAL-NC BASAL-NC |> NORMALIZED to SPECT [:0]	20150131_082547.871	ffdbeef3	Cerebellum_Crus_r_o	0.5	169.294	70.2874	38.12	806685	6453.48	275.638	274.865
C:/Users/In Kook Chun/SkyDrive/My Reseach/Research_Clinical/Rest Perfusion SPECT in TGA/Rest Perfusion SPECT with Tc-99m ECD/001_Normalized/143_basal_normalized.nii	143			size = 0.0, weight = 0.0		AN_NM_20121018213216 [BASAL-NC] BASAL-NC BASAL-NC |> NORMALIZED to SPECT [:0]	20150131_082547.871	fffaef05	Cerebellum_l_o	0.5	177.238	58.1457	51.52	1.14141e+06	9131.29	282.401	281.497
C:/Users/In Kook Chun/SkyDrive/My Reseach/Research_Clinical/Rest Perfusion SPECT in TGA/Rest Perfusion SPECT with Tc-99m ECD/001_Normalized/143_basal_normalized.nii	143			size = 0.0, weight = 0.0		AN_NM_20121018213216 [BASAL-NC] BASAL-NC BASAL-NC |> NORMALIZED to SPECT [:0]	20150131_082547.871	fffaef05	Cerebellum_r_o	0.5	181.712	56.4708	53.384	1.21256e+06	9700.5	278.377	277.754
# PMOD_VOI_STATISTICS
# FORMAT[UNI]
# DATE_TIME[2015.01.31_08:41:44]
# VERSION[3.603]
# AXIS[Experiment][VOI][TAC][]
# VOXEL_FRACTION_MODE[1]
# DATA
// Component [string]	File [string]	PatientName [string]	PatientID [string]	PatientInfo [string]	StudyDescription [string]	SeriesDescription [string]	StudyDate [date_time]	Color [0xARGB]	VoiName(Region) [string]	Time [seconds]	Averaged [1/1]	Sd [1/1]	Volume [ccm]	Total(SUM) [1/1]	Total(AVR*VOL) [(1/1)*(ccm)]	Max [1/1]	HotAveraged(5) [1/1]
C:/Users/In Kook Chun/SkyDrive/My Reseach/Research_Clinical/Rest Perfusion SPECT in TGA/Rest Perfusion SPECT with Tc-99m ECD/001_Normalized/143f.nii	143f			size = 0.0, weight = 0.0		GANGRIP^LEE [BASAL-NC] BASAL-NC BASAL-NC |> NORMALIZED to SPECT [:0]	20150131_082548.041	ff6400ff	Precentral_l_o	0.5	188.435	53.5855	28.208	664423	5315.38	287.626	285.949
C:/Users/In Kook Chun/SkyDrive/My Reseach/Research_Clinical/Rest Perfusion SPECT in TGA/Rest Perfusion SPECT with Tc-99m ECD/001_Normalized/143f.nii	143f			size = 0.0, weight = 0.0		GANGRIP^LEE [BASAL-NC] BASAL-NC BASAL-NC |> NORMALIZED to SPECT [:0]	20150131_082548.041	ff6400ff	Precentral_r_o	0.5	191.033	55.3973	27.048	645884	5167.07	316.181	313.283
C:/Users/In Kook Chun/SkyDrive/My Reseach/Research_Clinical/Rest Perfusion SPECT in TGA/Rest Perfusion SPECT with Tc-99m ECD/001_Normalized/143f.nii	143f			size = 0.0, weight = 0.0		GANGRIP^LEE [BASAL-NC] BASAL-NC BASAL-NC |> NORMALIZED to SPECT [:0]	20150131_082548.041	ff5dbcff	Rolandic_Oper_l_o	0.5	198.121	44.0337	7.92	196139	1569.12	278.991	276.545
C:/Users/In Kook Chun/SkyDrive/My Reseach/Research_Clinical/Rest Perfusion SPECT in TGA/Rest Perfusion SPECT with Tc-99m ECD/001_Normalized/143f.nii	143f			size = 0.0, weight = 0.0		GANGRIP^LEE [BASAL-NC] BASAL-NC BASAL-NC |> NORMALIZED to SPECT [:0]	20150131_082548.041	ff5dbcff	Rolandic_Oper_r_o	0.5	194.078	46.9961	10.648	258318	2066.54	289.961	287.122
C:/Users/In Kook Chun/SkyDrive/My Reseach/Research_Clinical/Rest Perfusion SPECT in TGA/Rest Perfusion SPECT with Tc-99m ECD/001_Normalized/143f.nii	143f			size = 0.0, weight = 0.0		GANGRIP^LEE [BASAL-NC] BASAL-NC BASAL-NC |> NORMALIZED to SPECT [:0]	20150131_082548.041	ff0072ff	Supp_Motor_Area_l_o	0.5	197.033	51.5711	17.176	423030	3384.24	294.174	292.381
C:/Users/In Kook Chun/SkyDrive/My Reseach/Research_Clinical/Rest Perfusion SPECT in TGA/Rest Perfusion SPECT with Tc-99m ECD/001_Normalized/143f.nii	143f			size = 0.0, weight = 0.0		GANGRIP^LEE [BASAL-NC] BASAL-NC BASAL-NC |> NORMALIZED to SPECT [:0]	20150131_082548.041	ff0072ff	Supp_Motor_Area_r_o	0.5	216.022	37.8104	18.968	512189	4097.51	286.09	285.319
C:/Users/In Kook Chun/SkyDrive/My Reseach/Research_Clinical/Rest Perfusion SPECT in TGA/Rest Perfusion SPECT with Tc-99m ECD/001_Normalized/143f.nii	143f			size = 0.0, weight = 0.0		GANGRIP^LEE [BASAL-NC] BASAL-NC BASAL-NC |> NORMALIZED to SPECT [:0]	20150131_082548.041	ff6464ff	Olfactory_l_o	0.5	141.188	20.9592	2.24	39532.7	316.262	183.942	182
C:/Users/In Kook Chun/SkyDrive/My Reseach/Research_Clinical/Rest Perfusion SPECT in TGA/Rest Perfusion SPECT with Tc-99m ECD/001_Normalized/143f.nii	143f			size = 0.0, weight = 0.0		GANGRIP^LEE [BASAL-NC] BASAL-NC BASAL-NC |> NORMALIZED to SPECT [:0]	20150131_082548.041	ff6464ff	Olfactory_r_o	0.5	151.154	22.0736	2.312	43683.4	349.467	195.766	193.275
C:/Users/In Kook Chun/SkyDrive/My Reseach/Research_Clinical/Rest Perfusion SPECT in TGA/Rest Perfusion SPECT with Tc-99m ECD/001_Normalized/143f.nii	143f			size = 0.0, weight = 0.0		GANGRIP^LEE [BASAL-NC] BASAL-NC BASAL-NC |> NORMALIZED to SPECT [:0]	20150131_082548.041	ff0000ff	Frontal_Sup_l_o	0.5	173.066	57.0552	60.432	1.30734e+06	10458.7	299.79	297.636
C:/Users/In Kook Chun/SkyDrive/My Reseach/Research_Clinical/Rest Perfusion SPECT in TGA/Rest Perfusion SPECT with Tc-99m ECD/001_Normalized/143f.nii	143f			size = 0.0, weight = 0.0		GANGRIP^LEE [BASAL-NC] BASAL-NC BASAL-NC |> NORMALIZED to SPECT [:0]	20150131_082548.041	ff0000ff	Frontal_Sup_r_o	0.5	182.234	56.7012	57.496	1.30972e+06	10477.7	328.595	326.222
C:/Users/In Kook Chun/SkyDrive/My Reseach/Research_Clinical/Rest Perfusion SPECT in TGA/Rest Perfusion SPECT with Tc-99m ECD/001_Normalized/143f.nii	143f			size = 0.0, weight = 0.0		GANGRIP^LEE [BASAL-NC] BASAL-NC BASAL-NC |> NORMALIZED to SPECT [:0]	20150131_082548.041	ff1ca7ff	Frontal_Mid_l_o	0.5	200.79	55.9118	51.76	1.29911e+06	10392.9	305.381	304.851
C:/Users/In Kook Chun/SkyDrive/My Reseach/Research_Clinical/Rest Perfusion SPECT in TGA/Rest Perfusion SPECT with Tc-99m ECD/001_Normalized/143f.nii	143f			size = 0.0, weight = 0.0		GANGRIP^LEE [BASAL-NC] BASAL-NC BASAL-NC |> NORMALIZED to SPECT [:0]	20150131_082548.041	ff1ca7ff	Frontal_Mid_r_o	0.5	200.28	59.3902	55.8	1.39695e+06	11175.6	331.718	327.897
C:/Users/In Kook Chun/SkyDrive/My Reseach/Research_Clinical/Rest Perfusion SPECT in TGA/Rest Perfusion SPECT with Tc-99m ECD/001_Normalized/143f.nii	143f			size = 0.0, weight = 0.0		GANGRIP^LEE [BASAL-NC] BASAL-NC BASAL-NC |> NORMALIZED to SPECT [:0]	20150131_082548.041	ff1cf7ff	Frontal_Inf_l_o	0.5	186.337	49.6078	42.056	979573	7836.59	292.625	291.248
C:/Users/In Kook Chun/SkyDrive/My Reseach/Research_Clinical/Rest Perfusion SPECT in TGA/Rest Perfusion SPECT with Tc-99m ECD/001_Normalized/143f.nii	143f			size = 0.0, weight = 0.0		GANGRIP^LEE [BASAL-NC] BASAL-NC BASAL-NC |> NORMALIZED to SPECT [:0]	20150131_082548.041	ff1cf7ff	Frontal_Inf_r_o	0.5	178.882	48.4927	42.056	940381	7523.05	307.297	301.473
C:/Users/In Kook Chun/SkyDrive/My Reseach/Research_Clinical/Rest Perfusion SPECT in TGA/Rest Perfusion SPECT with Tc-99m ECD/001_Normalized/143f.nii	143f			size = 0.0, weight = 0.0		GANGRIP^LEE [BASAL-NC] BASAL-NC BASAL-NC |> NORMALIZED to SPECT [:0]	20150131_082548.041	ffa0ffff	Rectus_l_o	0.5	201.708	39.7856	6.816	171856	1374.84	283.768	281.65
C:/Users/In Kook Chun/SkyDrive/My Reseach/Research_Clinical/Rest Perfusion SPECT in TGA/Rest Perfusion SPECT with Tc-99m ECD/001_Normalized/143f.nii	143f			size = 0.0, weight = 0.0		GANGRIP^LEE [BASAL-NC] BASAL-NC BASAL-NC |> NORMALIZED to SPECT [:0]	20150131_082548.041	ffa0ffff	Rectus_r_o	0.5	194.343	37.6579	5.96	144786	1158.28	271.826	270.395
C:/Users/In Kook Chun/SkyDrive/My Reseach/Research_Clinical/Rest Perfusion SPECT in TGA/Rest Perfusion SPECT with Tc-99m ECD/001_Normalized/143f.nii	143f			size = 0.0, weight = 0.0		GANGRIP^LEE [BASAL-NC] BASAL-NC BASAL-NC |> NORMALIZED to SPECT [:0]	20150131_082548.041	ff8fafff	Insula_l_o	0.5	161.668	38.2934	14.864	300378	2403.03	251.59	248.727
C:/Users/In Kook Chun/SkyDrive/My Reseach/Research_Clinical/Rest Perfusion SPECT in TGA/Rest Perfusion SPECT with Tc-99m ECD/001_Normalized/143f.nii	143f			size = 0.0, weight = 0.0		GANGRIP^LEE [BASAL-NC] BASAL-NC BASAL-NC |> NORMALIZED to SPECT [:0]	20150131_082548.041	ff8fafff	Insula_r_o	0.5	170.335	36.8459	14.16	301494	2411.95	282.048	278.912
C:/Users/In Kook Chun/SkyDrive/My Reseach/Research_Clinical/Rest Perfusion SPECT in TGA/Rest Perfusion SPECT with Tc-99m ECD/001_Normalized/143f.nii	143f			size = 0.0, weight = 0.0		GANGRIP^LEE [BASAL-NC] BASAL-NC BASAL-NC |> NORMALIZED to SPECT [:0]	20150131_082548.041	ffb2a2c7	Cingulum_Ant_l_o	0.5	166.874	45.5376	11.2	233623	1868.98	281.064	271.645
C:/Users/In Kook Chun/SkyDrive/My Reseach/Research_Clinical/Rest Perfusion SPECT in TGA/Rest Perfusion SPECT with Tc-99m ECD/001_Normalized/143f.nii	143f			size = 0.0, weight = 0.0		GANGRIP^LEE [BASAL-NC] BASAL-NC BASAL-NC |> NORMALIZED to SPECT [:0]	20150131_082548.041	ffb2a2c7	Cingulum_Ant_r_o	0.5	163.467	46.3222	10.504	214632	1717.05	269.319	264.485
C:/Users/In Kook Chun/SkyDrive/My Reseach/Research_Clinical/Rest Perfusion SPECT in TGA/Rest Perfusion SPECT with Tc-99m ECD/001_Normalized/143f.nii	143f			size = 0.0, weight = 0.0		GANGRIP^LEE [BASAL-NC] BASAL-NC BASAL-NC |> NORMALIZED to SPECT [:0]	20150131_082548.041	ff8fafff	Cingulum_Mid_l_o	0.5	183.266	44.6119	15.528	355719	2845.75	283.164	275.87
C:/Users/In Kook Chun/SkyDrive/My Reseach/Research_Clinical/Rest Perfusion SPECT in TGA/Rest Perfusion SPECT with Tc-99m ECD/001_Normalized/143f.nii	143f			size = 0.0, weight = 0.0		GANGRIP^LEE [BASAL-NC] BASAL-NC BASAL-NC |> NORMALIZED to SPECT [:0]	20150131_082548.041	ff8fafff	Cingulum_Mid_r_o	0.5	184.72	38.9081	17.624	406938	3255.5	270.474	268.409
C:/Users/In Kook Chun/SkyDrive/My Reseach/Research_Clinical/Rest Perfusion SPECT in TGA/Rest Perfusion SPECT with Tc-99m ECD/001_Normalized/143f.nii	143f			size = 0.0, weight = 0.0		GANGRIP^LEE [BASAL-NC] BASAL-NC BASAL-NC |> NORMALIZED to SPECT [:0]	20150131_082548.041	ff5f497a	Cingulum_Post_l_o	0.5	152.323	70.6034	3.704	70525.4	564.204	294.2	290.964
C:/Users/In Kook Chun/SkyDrive/My Reseach/Research_Clinical/Rest Perfusion SPECT in TGA/Rest Perfusion SPECT with Tc-99m ECD/001_Normalized/143f.nii	143f			size = 0.0, weight = 0.0		GANGRIP^LEE [BASAL-NC] BASAL-NC BASAL-NC |> NORMALIZED to SPECT [:0]	20150131_082548.041	ff5f497a	Cingulum_Post_r_o	0.5	128.29	53.2549	2.68	42977.1	343.817	265.514	258.472
C:/Users/In Kook Chun/SkyDrive/My Reseach/Research_Clinical/Rest Perfusion SPECT in TGA/Rest Perfusion SPECT with Tc-99m ECD/001_Normalized/143f.nii	143f			size = 0.0, weight = 0.0		GANGRIP^LEE [BASAL-NC] BASAL-NC BASAL-NC |> NORMALIZED to SPECT [:0]	20150131_082548.041	ff3f6c19	Hippo_Parahippo_l_o	0.5	128.945	27.4297	15.28	246286	1970.29	194.965	193.84
C:/Users/In Kook Chun/SkyDrive/My Reseach/Research_Clinical/Rest Perfusion SPECT in TGA/Rest Perfusion SPECT with Tc-99m ECD/001_Normalized/143f.nii	143f			size = 0.0, weight = 0.0		GANGRIP^LEE [BASAL-NC] BASAL-NC BASAL-NC |> NORMALIZED to SPECT [:0]	20150131_082548.041	ff3f6c19	Hippo_Parahippo_r_o	0.5	139.494	30.7552	16.624	289868	2318.95	200.936	199.939
C:/Users/In Kook Chun/SkyDrive/My Reseach/Research_Clinical/Rest Perfusion SPECT in TGA/Rest Perfusion SPECT with Tc-99m ECD/001_Normalized/143f.nii	143f			size = 0.0, weight = 0.0		GANGRIP^LEE [BASAL-NC] BASAL-NC BASAL-NC |> NORMALIZED to SPECT [:0]	20150131_082548.041	ffdede07	Amygdala_l_o	0.5	123.663	17.7539	1.76	27205.8	217.647	186.58	178.179
C:/Users/In Kook Chun/SkyDrive/My Reseach/Research_Clinical/Rest Perfusion SPECT in TGA/Rest Perfusion SPECT with Tc-99m ECD/001_Normalized/143f.nii	143f			size = 0.0, weight = 0.0		GANGRIP^LEE [BASAL-NC] BASAL-NC BASAL-NC |> NORMALIZED to SPECT [:0]	20150131_082548.041	ffdede07	Amygdala_r_o	0.5	137.998	16.2201	1.984	34223.5	273.788	178.719	174.927
C:/Users/In Kook Chun/SkyDrive/My Reseach/Research_Clinical/Rest Perfusion SPECT in TGA/Rest Perfusion SPECT with Tc-99m ECD/001_Normalized/143f.nii	143f			size = 0.0, weight = 0.0		GANGRIP^LEE [BASAL-NC] BASAL-NC BASAL-NC |> NORMALIZED to SPECT [:0]	20150131_082548.041	ffc27c3b	Calcarine_l_o	0.5	261.027	71.4535	18.064	589399	4715.19	429.995	423.499
C:/Users/In Kook Chun/SkyDrive/My Reseach/Research_Clinical/Rest Perfusion SPECT in TGA/Rest Perfusion SPECT with Tc-99m ECD/001_Normalized/143f.nii	143f			size = 0.0, weight = 0.0		GANGRIP^LEE [BASAL-NC] BASAL-NC BASAL-NC |> NORMALIZED to SPECT [:0]	20150131_082548.041	ffc27c3b	Calcarine_r_o	0.5	242.856	52.5058	14.888	451955	3615.64	375.68	374.05
C:/Users/In Kook Chun/SkyDrive/My Reseach/Research_Clinical/Rest Perfusion SPECT in TGA/Rest Perfusion SPECT with Tc-99m ECD/001_Normalized/143f.nii	143f			size = 0.0, weight = 0.0		GANGRIP^LEE [BASAL-NC] BASAL-NC BASAL-NC |> NORMALIZED to SPECT [:0]	20150131_082548.041	fffcbf06	Cuneus_l_o	0.5	223.18	56.7802	12.208	340572	2724.58	336.232	333.784
C:/Users/In Kook Chun/SkyDrive/My Reseach/Research_Clinical/Rest Perfusion SPECT in TGA/Rest Perfusion SPECT with Tc-99m ECD/001_Normalized/143f.nii	143f			size = 0.0, weight = 0.0		GANGRIP^LEE [BASAL-NC] BASAL-NC BASAL-NC |> NORMALIZED to SPECT [:0]	20150131_082548.041	fffcbf06	Cuneus_r_o	0.5	233.465	44.3701	11.392	332454	2659.63	324.094	320.301
C:/Users/In Kook Chun/SkyDrive/My Reseach/Research_Clinical/Rest Perfusion SPECT in TGA/Rest Perfusion SPECT with Tc-99m ECD/001_Normalized/143f.nii	143f			size = 0.0, weight = 0.0		GANGRIP^LEE [BASAL-NC] BASAL-NC BASAL-NC |> NORMALIZED to SPECT [:0]	20150131_082548.041	ffff8200	Lingual_l_o	0.5	228.602	56.2532	16.76	478920	3831.36	401.978	396.08
C:/Users/In Kook Chun/SkyDrive/My Reseach/Research_Clinical/Rest Perfusion SPECT in TGA/Rest Perfusion SPECT with Tc-99m ECD/001_Normalized/143f.nii	143f			size = 0.0, weight = 0.0		GANGRIP^LEE [BASAL-NC] BASAL-NC BASAL-NC |> NORMALIZED to SPECT [:0]	20150131_082548.041	ffff8200	Lingual_r_o	0.5	208.896	57.6195	18.4	480462	3843.7	374.184	368.32
C:/Users/In Kook Chun/SkyDrive/My Reseach/Research_Clinical/Rest Perfusion SPECT in TGA/Rest Perfusion SPECT with Tc-99m ECD/001_Normalized/143f.nii	143f			size = 0.0, weight = 0.0		GANGRIP^LEE [BASAL-NC] BASAL-NC BASAL-NC |> NORMALIZED to SPECT [:0]	20150131_082548.041	ffff0000	Occipital_l_o	0.5	215.789	53.6134	44.616	1.20345e+06	9627.63	428.223	414.715
C:/Users/In Kook Chun/SkyDrive/My Reseach/Research_Clinical/Rest Perfusion SPECT in TGA/Rest Perfusion SPECT with Tc-99m ECD/001_Normalized/143f.nii	143f			size = 0.0, weight = 0.0		GANGRIP^LEE [BASAL-NC] BASAL-NC BASAL-NC |> NORMALIZED to SPECT [:0]	20150131_082548.041	ffff0000	Occipital_r_o	0.5	205.426	60.0721	36	924416	7395.33	334.185	331.876
C:/Users/In Kook Chun/SkyDrive/My Reseach/Research_Clinical/Rest Perfusion SPECT in TGA/Rest Perfusion SPECT with Tc-99m ECD/001_Normalized/143f.nii	143f			size = 0.0, weight = 0.0		GANGRIP^LEE [BASAL-NC] BASAL-NC BASAL-NC |> NORMALIZED to SPECT [:0]	20150131_082548.041	ffeef98e	Fusiform_l_o	0.5	180.589	45.3622	18.48	417161	3337.29	310.262	306.919
C:/Users/In Kook Chun/SkyDrive/My Reseach/Research_Clinical/Rest Perfusion SPECT in TGA/Rest Perfusion SPECT with Tc-99m ECD/001_Normalized/143f.nii	143f			size = 0.0, weight = 0.0		GANGRIP^LEE [BASAL-NC] BASAL-NC BASAL-NC |> NORMALIZED to SPECT [:0]	20150131_082548.041	ffeef98e	Fusiform_r_o	0.5	177.47	46.3227	20.144	446870	3574.96	297.56	291.809
C:/Users/In Kook Chun/SkyDrive/My Reseach/Research_Clinical/Rest Perfusion SPECT in TGA/Rest Perfusion SPECT with Tc-99m ECD/001_Normalized/143f.nii	143f			size = 0.0, weight = 0.0		GANGRIP^LEE [BASAL-NC] BASAL-NC BASAL-NC |> NORMALIZED to SPECT [:0]	20150131_082548.041	ffcc00fb	Postcentral_l_o	0.5	191.878	51.1412	31.136	746789	5974.31	302.796	300.932
C:/Users/In Kook Chun/SkyDrive/My Reseach/Research_Clinical/Rest Perfusion SPECT in TGA/Rest Perfusion SPECT with Tc-99m ECD/001_Normalized/143f.nii	143f			size = 0.0, weight = 0.0		GANGRIP^LEE [BASAL-NC] BASAL-NC BASAL-NC |> NORMALIZED to SPECT [:0]	20150131_082548.041	ffcc00fb	Postcentral_r_o	0.5	180.791	54.3491	30.584	691162	5529.3	298.898	292.906
C:/Users/In Kook Chun/SkyDrive/My Reseach/Research_Clinical/Rest Perfusion SPECT in TGA/Rest Perfusion SPECT with Tc-99m ECD/001_Normalized/143f.nii	143f			size = 0.0, weight = 0.0		GANGRIP^LEE [BASAL-NC] BASAL-NC BASAL-NC |> NORMALIZED to SPECT [:0]	20150131_082548.041	ffbe72bf	SupraMarginal_l_o	0.5	214.156	47.6596	10.048	268980	2151.84	310.433	309.171
C:/Users/In Kook Chun/SkyDrive/My Reseach/Research_Clinical/Rest Perfusion SPECT in TGA/Rest Perfusion SPECT with Tc-99m ECD/001_Normalized/143f.nii	143f			size = 0.0, weight = 0.0		GANGRIP^LEE [BASAL-NC] BASAL-NC BASAL-NC |> NORMALIZED to SPECT [:0]	20150131_082548.041	ffbe72bf	SupraMarginal_r_o	0.5	204.31	40.3446	15.792	403308	3226.47	296.628	293.751
C:/Users/In Kook Chun/SkyDrive/My Reseach/Research_Clinical/Rest Perfusion SPECT in TGA/Rest Perfusion SPECT with Tc-99m ECD/001_Normalized/143f.nii	143f			size = 0.0, weight = 0.0		GANGRIP^LEE [BASAL-NC] BASAL-NC BASAL-NC |> NORMALIZED to SPECT [:0]	20150131_082548.041	ffed6dc5	Angular_l_o	0.5	211.711	50.4562	9.384	248337	1986.7	291.864	290.481
C:/Users/In Kook Chun/SkyDrive/My Reseach/Research_Clinical/Rest Perfusion SPECT in TGA/Rest Perfusion SPECT with Tc-99m ECD/001_Normalized/143f.nii	143f			size = 0.0, weight = 0.0		GANGRIP^LEE [BASAL-NC] BASAL-NC BASAL-NC |> NORMALIZED to SPECT [:0]	20150131_082548.041	ffed6dc5	Angular_r_o	0.5	216.216	63.5821	14.016	378811	3030.49	320.183	317.433
C:/Users/In Kook Chun/SkyDrive/My Reseach/Research_Clinical/Rest Perfusion SPECT in TGA/Rest Perfusion SPECT with Tc-99m ECD/001_Normalized/143f.nii	143f			size = 0.0, weight = 0.0		GANGRIP^LEE [BASAL-NC] BASAL-NC BASAL-NC |> NORMALIZED to SPECT [:0]	20150131_082548.041	ffba67f2	Precuneus_l_o	0.5	208.191	55.6449	28.224	734498	5875.98	304.62	303.698
C:/Users/In Kook Chun/SkyDrive/My Reseach/Research_Clinical/Rest Perfusion SPECT in TGA/Rest Perfusion SPECT with Tc-99m ECD/001_Normalized/143f.nii	143f			size = 0.0, weight = 0.0		GANGRIP^LEE [BASAL-NC] BASAL-NC BASAL-NC |> NORMALIZED to SPECT [:0]	20150131_082548.041	ffba67f2	Precuneus_r_o	0.5	200.334	53.3083	26.12	654091	5232.72	317.742	314.674
C:/Users/In Kook Chun/SkyDrive/My Reseach/Research_Clinical/Rest Perfusion SPECT in TGA/Rest Perfusion SPECT with Tc-99m ECD/001_Normalized/143f.nii	143f			size = 0.0, weight = 0.0		GANGRIP^LEE [BASAL-NC] BASAL-NC BASAL-NC |> NORMALIZED to SPECT [:0]	20150131_082548.041	ffbeb4ff	Paracentral_Lobule_l_o	0.5	186.622	50.7077	10.792	251753	2014.03	279.713	275.23
C:/Users/In Kook Chun/SkyDrive/My Reseach/Research_Clinical/Rest Perfusion SPECT in TGA/Rest Perfusion SPECT with Tc-99m ECD/001_Normalized/143f.nii	143f			size = 0.0, weight = 0.0		GANGRIP^LEE [BASAL-NC] BASAL-NC BASAL-NC |> NORMALIZED to SPECT [:0]	20150131_082548.041	ffbeb4ff	Paracentral_Lobule_r_o	0.5	200.741	34.2066	6.688	167819	1342.56	259.792	259.084
C:/Users/In Kook Chun/SkyDrive/My Reseach/Research_Clinical/Rest Perfusion SPECT in TGA/Rest Perfusion SPECT with Tc-99m ECD/001_Normalized/143f.nii	143f			size = 0.0, weight = 0.0		GANGRIP^LEE [BASAL-NC] BASAL-NC BASAL-NC |> NORMALIZED to SPECT [:0]	20150131_082548.041	ffff0000	Caudate_l_o	0.5	126.117	42.2965	7.696	121324	970.594	246.932	241.418
C:/Users/In Kook Chun/SkyDrive/My Reseach/Research_Clinical/Rest Perfusion SPECT in TGA/Rest Perfusion SPECT with Tc-99m ECD/001_Normalized/143f.nii	143f			size = 0.0, weight = 0.0		GANGRIP^LEE [BASAL-NC] BASAL-NC BASAL-NC |> NORMALIZED to SPECT [:0]	20150131_082548.041	ffff0000	Caudate_r_o	0.5	134.503	36.8121	7.952	133696	1069.57	233.31	232.077
C:/Users/In Kook Chun/SkyDrive/My Reseach/Research_Clinical/Rest Perfusion SPECT in TGA/Rest Perfusion SPECT with Tc-99m ECD/001_Normalized/143f.nii	143f			size = 0.0, weight = 0.0		GANGRIP^LEE [BASAL-NC] BASAL-NC BASAL-NC |> NORMALIZED to SPECT [:0]	20150131_082548.041	ff9900ff	Putamen_l_o	0.5	200.444	34.9225	8.072	202248	1617.98	265.461	263.766
C:/Users/In Kook Chun/SkyDrive/My Reseach/Research_Clinical/Rest Perfusion SPECT in TGA/Rest Perfusion SPECT with Tc-99m ECD/001_Normalized/143f.nii	143f			size = 0.0, weight = 0.0		GANGRIP^LEE [BASAL-NC] BASAL-NC BASAL-NC |> NORMALIZED to SPECT [:0]	20150131_082548.041	ff9900ff	Putamen_r_o	0.5	183.917	25.0485	8.512	195688	1565.5	229.675	228.227
C:/Users/In Kook Chun/SkyDrive/My Reseach/Research_Clinical/Rest Perfusion SPECT in TGA/Rest Perfusion SPECT with Tc-99m ECD/001_Normalized/143f.nii	143f			size = 0.0, weight = 0.0		GANGRIP^LEE [BASAL-NC] BASAL-NC BASAL-NC |> NORMALIZED to SPECT [:0]	20150131_082548.041	ffffcc00	Pallidum_l_o	0.5	176.45	29.616	2.344	51700	413.6	247.772	243.945
C:/Users/In Kook Chun/SkyDrive/My Reseach/Research_Clinical/Rest Perfusion SPECT in TGA/Rest Perfusion SPECT with Tc-99m ECD/001_Normalized/143f.nii	143f			size = 0.0, weight = 0.0		GANGRIP^LEE [BASAL-NC] BASAL-NC BASAL-NC |> NORMALIZED to SPECT [:0]	20150131_082548.041	ffffcc00	Pallidum_r_o	0.5	175.198	20.5753	2.24	49055.6	392.445	226.29	221.329
C:/Users/In Kook Chun/SkyDrive/My Reseach/Research_Clinical/Rest Perfusion SPECT in TGA/Rest Perfusion SPECT with Tc-99m ECD/001_Normalized/143f.nii	143f			size = 0.0, weight = 0.0		GANGRIP^LEE [BASAL-NC] BASAL-NC BASAL-NC |> NORMALIZED to SPECT [:0]	20150131_082548.041	ff00ff00	Thalamus_l_o	0.5	165.401	37.3853	8.8	181941	1455.53	244.176	241.932
C:/Users/In Kook Chun/SkyDrive/My Reseach/Research_Clinical/Rest Perfusion SPECT in TGA/Rest Perfusion SPECT with Tc-99m ECD/001_Normalized/143f.nii	143f			size = 0.0, weight = 0.0		GANGRIP^LEE [BASAL-NC] BASAL-NC BASAL-NC |> NORMALIZED to SPECT [:0]	20150131_082548.041	ff00ff00	Thalamus_r_o	0.5	167.402	31.7347	8.456	176944	1415.55	244.858	241.544
C:/Users/In Kook Chun/SkyDrive/My Reseach/Research_Clinical/Rest Perfusion SPECT in TGA/Rest Perfusion SPECT with Tc-99m ECD/001_Normalized/143f.nii	143f			size = 0.0, weight = 0.0		GANGRIP^LEE [BASAL-NC] BASAL-NC BASAL-NC |> NORMALIZED to SPECT [:0]	20150131_082548.041	ffb2e389	Heschl_l_o	0.5	208.739	24.7232	1.8	46966.2	375.729	264.634	259.139
C:/Users/In Kook Chun/SkyDrive/My Reseach/Research_Clinical/Rest Perfusion SPECT in TGA/Rest Perfusion SPECT with Tc-99m ECD/001_Normalized/143f.nii	143f			size = 0.0, weight = 0.0		GANGRIP^LEE [BASAL-NC] BASAL-NC BASAL-NC |> NORMALIZED to SPECT [:0]	20150131_082548.041	ffb2e389	Heschl_r_o	0.5	208.075	32.9085	1.992	51810.6	414.485	274.07	269.29
C:/Users/In Kook Chun/SkyDrive/My Reseach/Research_Clinical/Rest Perfusion SPECT in TGA/Rest Perfusion SPECT with Tc-99m ECD/001_Normalized/143f.nii	143f			size = 0.0, weight = 0.0		GANGRIP^LEE [BASAL-NC] BASAL-NC BASAL-NC |> NORMALIZED to SPECT [:0]	20150131_082548.041	ff8834c6	Parietal_l_o	0.5	194.561	54.1658	36.096	877861	7022.89	312.493	309.654
C:/Users/In Kook Chun/SkyDrive/My Reseach/Research_Clinical/Rest Perfusion SPECT in TGA/Rest Perfusion SPECT with Tc-99m ECD/001_Normalized/143f.nii	143f			size = 0.0, weight = 0.0		GANGRIP^LEE [BASAL-NC] BASAL-NC BASAL-NC |> NORMALIZED to SPECT [:0]	20150131_082548.041	ff8834c6	Parietal_r_o	0.5	180.53	65.4493	28.536	643952	5151.62	326.784	324.417
C:/Users/In Kook Chun/SkyDrive/My Reseach/Research_Clinical/Rest Perfusion SPECT in TGA/Rest Perfusion SPECT with Tc-99m ECD/001_Normalized/143f.nii	143f			size = 0.0, weight = 0.0		GANGRIP^LEE [BASAL-NC] BASAL-NC BASAL-NC |> NORMALIZED to SPECT [:0]	20150131_082548.041	ff6cfaae	Temporal_l_o	0.5	186.964	52.7064	99.824	2.33294e+06	18663.5	310.564	309.449
C:/Users/In Kook Chun/SkyDrive/My Reseach/Research_Clinical/Rest Perfusion SPECT in TGA/Rest Perfusion SPECT with Tc-99m ECD/001_Normalized/143f.nii	143f			size = 0.0, weight = 0.0		GANGRIP^LEE [BASAL-NC] BASAL-NC BASAL-NC |> NORMALIZED to SPECT [:0]	20150131_082548.041	ff6cfaae	Temporal_r_o	0.5	188.672	57.8952	109.056	2.57198e+06	20575.9	348.699	345.027
C:/Users/In Kook Chun/SkyDrive/My Reseach/Research_Clinical/Rest Perfusion SPECT in TGA/Rest Perfusion SPECT with Tc-99m ECD/001_Normalized/143f.nii	143f			size = 0.0, weight = 0.0		GANGRIP^LEE [BASAL-NC] BASAL-NC BASAL-NC |> NORMALIZED to SPECT [:0]	20150131_082548.041	ff974806	Vermis_o	0.5	222.077	59.8198	16.32	453037	3624.3	339.631	338.122
C:/Users/In Kook Chun/SkyDrive/My Reseach/Research_Clinical/Rest Perfusion SPECT in TGA/Rest Perfusion SPECT with Tc-99m ECD/001_Normalized/143f.nii	143f			size = 0.0, weight = 0.0		GANGRIP^LEE [BASAL-NC] BASAL-NC BASAL-NC |> NORMALIZED to SPECT [:0]	20150131_082548.041	ffdbeef3	Cerebellum_Crus_l_o	0.5	229.418	73.5577	35.976	1.03169e+06	8253.55	349.25	347.765
C:/Users/In Kook Chun/SkyDrive/My Reseach/Research_Clinical/Rest Perfusion SPECT in TGA/Rest Perfusion SPECT with Tc-99m ECD/001_Normalized/143f.nii	143f			size = 0.0, weight = 0.0		GANGRIP^LEE [BASAL-NC] BASAL-NC BASAL-NC |> NORMALIZED to SPECT [:0]	20150131_082548.041	ffdbeef3	Cerebellum_Crus_r_o	0.5	205.028	87.2969	38.12	976958	7815.66	353.345	350.413
C:/Users/In Kook Chun/SkyDrive/My Reseach/Research_Clinical/Rest Perfusion SPECT in TGA/Rest Perfusion SPECT with Tc-99m ECD/001_Normalized/143f.nii	143f			size = 0.0, weight = 0.0		GANGRIP^LEE [BASAL-NC] BASAL-NC BASAL-NC |> NORMALIZED to SPECT [:0]	20150131_082548.041	fffaef05	Cerebellum_l_o	0.5	216.026	67.9135	51.52	1.39121e+06	11129.6	344.329	342.904
C:/Users/In Kook Chun/SkyDrive/My Reseach/Research_Clinical/Rest Perfusion SPECT in TGA/Rest Perfusion SPECT with Tc-99m ECD/001_Normalized/143f.nii	143f			size = 0.0, weight = 0.0		GANGRIP^LEE [BASAL-NC] BASAL-NC BASAL-NC |> NORMALIZED to SPECT [:0]	20150131_082548.041	fffaef05	Cerebellum_r_o	0.5	220.21	66.9366	53.384	1.46946e+06	11755.7	356.415	354.988
# PMOD_VOI_STATISTICS
# FORMAT[UNI]
# DATE_TIME[2015.01.31_08:42:41]
# VERSION[3.603]
# AXIS[Experiment][VOI][TAC][]
# VOXEL_FRACTION_MODE[1]
# DATA
// Component [string]	File [string]	PatientName [string]	PatientID [string]	PatientInfo [string]	StudyDescription [string]	SeriesDescription [string]	StudyDate [date_time]	Color [0xARGB]	VoiName(Region) [string]	Time [seconds]	Averaged [1/1]	Sd [1/1]	Volume [ccm]	Total(SUM) [1/1]	Total(AVR*VOL) [(1/1)*(ccm)]	Max [1/1]	HotAveraged(5) [1/1]
C:/Users/In Kook Chun/SkyDrive/My Reseach/Research_Clinical/Rest Perfusion SPECT in TGA/Rest Perfusion SPECT with Tc-99m ECD/001_Normalized/146_basal_normalized.nii	146			size = 0.0, weight = 0.0		AN_NM_20121008102809 [BASAL-NC] BASAL-NC BASAL-NC |> NORMALIZED to SPECT [:0]	20150131_082548.201	ff6400ff	Precentral_l_o	0.5	188.541	56.0488	28.208	664795	5318.36	295.233	293.58
C:/Users/In Kook Chun/SkyDrive/My Reseach/Research_Clinical/Rest Perfusion SPECT in TGA/Rest Perfusion SPECT with Tc-99m ECD/001_Normalized/146_basal_normalized.nii	146			size = 0.0, weight = 0.0		AN_NM_20121008102809 [BASAL-NC] BASAL-NC BASAL-NC |> NORMALIZED to SPECT [:0]	20150131_082548.201	ff6400ff	Precentral_r_o	0.5	200.157	50.7603	27.048	676731	5413.85	305.445	303.626
C:/Users/In Kook Chun/SkyDrive/My Reseach/Research_Clinical/Rest Perfusion SPECT in TGA/Rest Perfusion SPECT with Tc-99m ECD/001_Normalized/146_basal_normalized.nii	146			size = 0.0, weight = 0.0		AN_NM_20121008102809 [BASAL-NC] BASAL-NC BASAL-NC |> NORMALIZED to SPECT [:0]	20150131_082548.201	ff5dbcff	Rolandic_Oper_l_o	0.5	204.718	24.8553	7.92	202670	1621.36	268.127	265.812
C:/Users/In Kook Chun/SkyDrive/My Reseach/Research_Clinical/Rest Perfusion SPECT in TGA/Rest Perfusion SPECT with Tc-99m ECD/001_Normalized/146_basal_normalized.nii	146			size = 0.0, weight = 0.0		AN_NM_20121008102809 [BASAL-NC] BASAL-NC BASAL-NC |> NORMALIZED to SPECT [:0]	20150131_082548.201	ff5dbcff	Rolandic_Oper_r_o	0.5	203.489	34.6901	10.648	270844	2166.75	282.988	280.213
C:/Users/In Kook Chun/SkyDrive/My Reseach/Research_Clinical/Rest Perfusion SPECT in TGA/Rest Perfusion SPECT with Tc-99m ECD/001_Normalized/146_basal_normalized.nii	146			size = 0.0, weight = 0.0		AN_NM_20121008102809 [BASAL-NC] BASAL-NC BASAL-NC |> NORMALIZED to SPECT [:0]	20150131_082548.201	ff0072ff	Supp_Motor_Area_l_o	0.5	209.5	54.3111	17.176	449797	3598.37	316.096	314.863
C:/Users/In Kook Chun/SkyDrive/My Reseach/Research_Clinical/Rest Perfusion SPECT in TGA/Rest Perfusion SPECT with Tc-99m ECD/001_Normalized/146_basal_normalized.nii	146			size = 0.0, weight = 0.0		AN_NM_20121008102809 [BASAL-NC] BASAL-NC BASAL-NC |> NORMALIZED to SPECT [:0]	20150131_082548.201	ff0072ff	Supp_Motor_Area_r_o	0.5	215.205	40.4488	18.968	510250	4082	309.142	306.039
C:/Users/In Kook Chun/SkyDrive/My Reseach/Research_Clinical/Rest Perfusion SPECT in TGA/Rest Perfusion SPECT with Tc-99m ECD/001_Normalized/146_basal_normalized.nii	146			size = 0.0, weight = 0.0		AN_NM_20121008102809 [BASAL-NC] BASAL-NC BASAL-NC |> NORMALIZED to SPECT [:0]	20150131_082548.201	ff6464ff	Olfactory_l_o	0.5	164.432	26.2789	2.24	46041	368.328	213.953	211.742
C:/Users/In Kook Chun/SkyDrive/My Reseach/Research_Clinical/Rest Perfusion SPECT in TGA/Rest Perfusion SPECT with Tc-99m ECD/001_Normalized/146_basal_normalized.nii	146			size = 0.0, weight = 0.0		AN_NM_20121008102809 [BASAL-NC] BASAL-NC BASAL-NC |> NORMALIZED to SPECT [:0]	20150131_082548.201	ff6464ff	Olfactory_r_o	0.5	161.537	22.4722	2.312	46684.2	373.474	215.427	210.641
C:/Users/In Kook Chun/SkyDrive/My Reseach/Research_Clinical/Rest Perfusion SPECT in TGA/Rest Perfusion SPECT with Tc-99m ECD/001_Normalized/146_basal_normalized.nii	146			size = 0.0, weight = 0.0		AN_NM_20121008102809 [BASAL-NC] BASAL-NC BASAL-NC |> NORMALIZED to SPECT [:0]	20150131_082548.201	ff0000ff	Frontal_Sup_l_o	0.5	185.449	63.9306	60.432	1.40088e+06	11207	324.822	320.904
C:/Users/In Kook Chun/SkyDrive/My Reseach/Research_Clinical/Rest Perfusion SPECT in TGA/Rest Perfusion SPECT with Tc-99m ECD/001_Normalized/146_basal_normalized.nii	146			size = 0.0, weight = 0.0		AN_NM_20121008102809 [BASAL-NC] BASAL-NC BASAL-NC |> NORMALIZED to SPECT [:0]	20150131_082548.201	ff0000ff	Frontal_Sup_r_o	0.5	193.178	51.7523	57.496	1.38837e+06	11106.9	325.013	322.469
C:/Users/In Kook Chun/SkyDrive/My Reseach/Research_Clinical/Rest Perfusion SPECT in TGA/Rest Perfusion SPECT with Tc-99m ECD/001_Normalized/146_basal_normalized.nii	146			size = 0.0, weight = 0.0		AN_NM_20121008102809 [BASAL-NC] BASAL-NC BASAL-NC |> NORMALIZED to SPECT [:0]	20150131_082548.201	ff1ca7ff	Frontal_Mid_l_o	0.5	213.569	56.7748	51.76	1.38179e+06	11054.3	338.149	336.497
C:/Users/In Kook Chun/SkyDrive/My Reseach/Research_Clinical/Rest Perfusion SPECT in TGA/Rest Perfusion SPECT with Tc-99m ECD/001_Normalized/146_basal_normalized.nii	146			size = 0.0, weight = 0.0		AN_NM_20121008102809 [BASAL-NC] BASAL-NC BASAL-NC |> NORMALIZED to SPECT [:0]	20150131_082548.201	ff1ca7ff	Frontal_Mid_r_o	0.5	204.105	54.1188	55.8	1.42363e+06	11389.1	335.831	334.321
C:/Users/In Kook Chun/SkyDrive/My Reseach/Research_Clinical/Rest Perfusion SPECT in TGA/Rest Perfusion SPECT with Tc-99m ECD/001_Normalized/146_basal_normalized.nii	146			size = 0.0, weight = 0.0		AN_NM_20121008102809 [BASAL-NC] BASAL-NC BASAL-NC |> NORMALIZED to SPECT [:0]	20150131_082548.201	ff1cf7ff	Frontal_Inf_l_o	0.5	183.583	43.7351	42.056	965093	7720.75	305.005	301.4
C:/Users/In Kook Chun/SkyDrive/My Reseach/Research_Clinical/Rest Perfusion SPECT in TGA/Rest Perfusion SPECT with Tc-99m ECD/001_Normalized/146_basal_normalized.nii	146			size = 0.0, weight = 0.0		AN_NM_20121008102809 [BASAL-NC] BASAL-NC BASAL-NC |> NORMALIZED to SPECT [:0]	20150131_082548.201	ff1cf7ff	Frontal_Inf_r_o	0.5	183.013	46.4501	42.056	962101	7696.81	303.376	299.165
C:/Users/In Kook Chun/SkyDrive/My Reseach/Research_Clinical/Rest Perfusion SPECT in TGA/Rest Perfusion SPECT with Tc-99m ECD/001_Normalized/146_basal_normalized.nii	146			size = 0.0, weight = 0.0		AN_NM_20121008102809 [BASAL-NC] BASAL-NC BASAL-NC |> NORMALIZED to SPECT [:0]	20150131_082548.201	ffa0ffff	Rectus_l_o	0.5	204.055	33.929	6.816	173855	1390.84	279.469	277.234
C:/Users/In Kook Chun/SkyDrive/My Reseach/Research_Clinical/Rest Perfusion SPECT in TGA/Rest Perfusion SPECT with Tc-99m ECD/001_Normalized/146_basal_normalized.nii	146			size = 0.0, weight = 0.0		AN_NM_20121008102809 [BASAL-NC] BASAL-NC BASAL-NC |> NORMALIZED to SPECT [:0]	20150131_082548.201	ffa0ffff	Rectus_r_o	0.5	200.778	31.5622	5.96	149580	1196.64	271.088	268.189
C:/Users/In Kook Chun/SkyDrive/My Reseach/Research_Clinical/Rest Perfusion SPECT in TGA/Rest Perfusion SPECT with Tc-99m ECD/001_Normalized/146_basal_normalized.nii	146			size = 0.0, weight = 0.0		AN_NM_20121008102809 [BASAL-NC] BASAL-NC BASAL-NC |> NORMALIZED to SPECT [:0]	20150131_082548.201	ff8fafff	Insula_l_o	0.5	190.663	25.9936	14.864	354253	2834.02	243.757	243.136
C:/Users/In Kook Chun/SkyDrive/My Reseach/Research_Clinical/Rest Perfusion SPECT in TGA/Rest Perfusion SPECT with Tc-99m ECD/001_Normalized/146_basal_normalized.nii	146			size = 0.0, weight = 0.0		AN_NM_20121008102809 [BASAL-NC] BASAL-NC BASAL-NC |> NORMALIZED to SPECT [:0]	20150131_082548.201	ff8fafff	Insula_r_o	0.5	197.595	34.9243	14.16	349743	2797.94	284.07	283.604
C:/Users/In Kook Chun/SkyDrive/My Reseach/Research_Clinical/Rest Perfusion SPECT in TGA/Rest Perfusion SPECT with Tc-99m ECD/001_Normalized/146_basal_normalized.nii	146			size = 0.0, weight = 0.0		AN_NM_20121008102809 [BASAL-NC] BASAL-NC BASAL-NC |> NORMALIZED to SPECT [:0]	20150131_082548.201	ffb2a2c7	Cingulum_Ant_l_o	0.5	177.821	61.9567	11.2	248949	1991.59	293.711	293.005
C:/Users/In Kook Chun/SkyDrive/My Reseach/Research_Clinical/Rest Perfusion SPECT in TGA/Rest Perfusion SPECT with Tc-99m ECD/001_Normalized/146_basal_normalized.nii	146			size = 0.0, weight = 0.0		AN_NM_20121008102809 [BASAL-NC] BASAL-NC BASAL-NC |> NORMALIZED to SPECT [:0]	20150131_082548.201	ffb2a2c7	Cingulum_Ant_r_o	0.5	170.127	64.494	10.504	223377	1787.02	282.595	281.014
C:/Users/In Kook Chun/SkyDrive/My Reseach/Research_Clinical/Rest Perfusion SPECT in TGA/Rest Perfusion SPECT with Tc-99m ECD/001_Normalized/146_basal_normalized.nii	146			size = 0.0, weight = 0.0		AN_NM_20121008102809 [BASAL-NC] BASAL-NC BASAL-NC |> NORMALIZED to SPECT [:0]	20150131_082548.201	ff8fafff	Cingulum_Mid_l_o	0.5	191.777	48.9865	15.528	372240	2977.92	301.759	299.914
C:/Users/In Kook Chun/SkyDrive/My Reseach/Research_Clinical/Rest Perfusion SPECT in TGA/Rest Perfusion SPECT with Tc-99m ECD/001_Normalized/146_basal_normalized.nii	146			size = 0.0, weight = 0.0		AN_NM_20121008102809 [BASAL-NC] BASAL-NC BASAL-NC |> NORMALIZED to SPECT [:0]	20150131_082548.201	ff8fafff	Cingulum_Mid_r_o	0.5	190.818	51.6014	17.624	420372	3362.98	300.975	296.407
C:/Users/In Kook Chun/SkyDrive/My Reseach/Research_Clinical/Rest Perfusion SPECT in TGA/Rest Perfusion SPECT with Tc-99m ECD/001_Normalized/146_basal_normalized.nii	146			size = 0.0, weight = 0.0		AN_NM_20121008102809 [BASAL-NC] BASAL-NC BASAL-NC |> NORMALIZED to SPECT [:0]	20150131_082548.201	ff5f497a	Cingulum_Post_l_o	0.5	170	69.7829	3.704	78709.8	629.679	282.453	280.192
C:/Users/In Kook Chun/SkyDrive/My Reseach/Research_Clinical/Rest Perfusion SPECT in TGA/Rest Perfusion SPECT with Tc-99m ECD/001_Normalized/146_basal_normalized.nii	146			size = 0.0, weight = 0.0		AN_NM_20121008102809 [BASAL-NC] BASAL-NC BASAL-NC |> NORMALIZED to SPECT [:0]	20150131_082548.201	ff5f497a	Cingulum_Post_r_o	0.5	163.177	66.0985	2.68	54664.3	437.315	285.044	283.29
C:/Users/In Kook Chun/SkyDrive/My Reseach/Research_Clinical/Rest Perfusion SPECT in TGA/Rest Perfusion SPECT with Tc-99m ECD/001_Normalized/146_basal_normalized.nii	146			size = 0.0, weight = 0.0		AN_NM_20121008102809 [BASAL-NC] BASAL-NC BASAL-NC |> NORMALIZED to SPECT [:0]	20150131_082548.201	ff3f6c19	Hippo_Parahippo_l_o	0.5	151.337	23.9495	15.28	289053	2312.42	225.318	219.852
C:/Users/In Kook Chun/SkyDrive/My Reseach/Research_Clinical/Rest Perfusion SPECT in TGA/Rest Perfusion SPECT with Tc-99m ECD/001_Normalized/146_basal_normalized.nii	146			size = 0.0, weight = 0.0		AN_NM_20121008102809 [BASAL-NC] BASAL-NC BASAL-NC |> NORMALIZED to SPECT [:0]	20150131_082548.201	ff3f6c19	Hippo_Parahippo_r_o	0.5	154.578	26.6118	16.624	321213	2569.7	228.682	223.173
C:/Users/In Kook Chun/SkyDrive/My Reseach/Research_Clinical/Rest Perfusion SPECT in TGA/Rest Perfusion SPECT with Tc-99m ECD/001_Normalized/146_basal_normalized.nii	146			size = 0.0, weight = 0.0		AN_NM_20121008102809 [BASAL-NC] BASAL-NC BASAL-NC |> NORMALIZED to SPECT [:0]	20150131_082548.201	ffdede07	Amygdala_l_o	0.5	162.664	12.0314	1.76	35786.1	286.289	184.458	182.216
C:/Users/In Kook Chun/SkyDrive/My Reseach/Research_Clinical/Rest Perfusion SPECT in TGA/Rest Perfusion SPECT with Tc-99m ECD/001_Normalized/146_basal_normalized.nii	146			size = 0.0, weight = 0.0		AN_NM_20121008102809 [BASAL-NC] BASAL-NC BASAL-NC |> NORMALIZED to SPECT [:0]	20150131_082548.201	ffdede07	Amygdala_r_o	0.5	163.789	24.8969	1.984	40619.6	324.957	199.188	198.315
C:/Users/In Kook Chun/SkyDrive/My Reseach/Research_Clinical/Rest Perfusion SPECT in TGA/Rest Perfusion SPECT with Tc-99m ECD/001_Normalized/146_basal_normalized.nii	146			size = 0.0, weight = 0.0		AN_NM_20121008102809 [BASAL-NC] BASAL-NC BASAL-NC |> NORMALIZED to SPECT [:0]	20150131_082548.201	ffc27c3b	Calcarine_l_o	0.5	248.273	71.8199	18.064	560601	4484.81	367.263	366.141
C:/Users/In Kook Chun/SkyDrive/My Reseach/Research_Clinical/Rest Perfusion SPECT in TGA/Rest Perfusion SPECT with Tc-99m ECD/001_Normalized/146_basal_normalized.nii	146			size = 0.0, weight = 0.0		AN_NM_20121008102809 [BASAL-NC] BASAL-NC BASAL-NC |> NORMALIZED to SPECT [:0]	20150131_082548.201	ffc27c3b	Calcarine_r_o	0.5	259.821	57.5966	14.888	483528	3868.22	360.142	358.461
C:/Users/In Kook Chun/SkyDrive/My Reseach/Research_Clinical/Rest Perfusion SPECT in TGA/Rest Perfusion SPECT with Tc-99m ECD/001_Normalized/146_basal_normalized.nii	146			size = 0.0, weight = 0.0		AN_NM_20121008102809 [BASAL-NC] BASAL-NC BASAL-NC |> NORMALIZED to SPECT [:0]	20150131_082548.201	fffcbf06	Cuneus_l_o	0.5	239.616	60.8129	12.208	365654	2925.23	333.988	332.084
C:/Users/In Kook Chun/SkyDrive/My Reseach/Research_Clinical/Rest Perfusion SPECT in TGA/Rest Perfusion SPECT with Tc-99m ECD/001_Normalized/146_basal_normalized.nii	146			size = 0.0, weight = 0.0		AN_NM_20121008102809 [BASAL-NC] BASAL-NC BASAL-NC |> NORMALIZED to SPECT [:0]	20150131_082548.201	fffcbf06	Cuneus_r_o	0.5	277.048	50.1038	11.392	394517	3156.14	358.645	355.725
C:/Users/In Kook Chun/SkyDrive/My Reseach/Research_Clinical/Rest Perfusion SPECT in TGA/Rest Perfusion SPECT with Tc-99m ECD/001_Normalized/146_basal_normalized.nii	146			size = 0.0, weight = 0.0		AN_NM_20121008102809 [BASAL-NC] BASAL-NC BASAL-NC |> NORMALIZED to SPECT [:0]	20150131_082548.201	ffff8200	Lingual_l_o	0.5	229.838	52.1565	16.76	481510	3852.08	342.298	339.821
C:/Users/In Kook Chun/SkyDrive/My Reseach/Research_Clinical/Rest Perfusion SPECT in TGA/Rest Perfusion SPECT with Tc-99m ECD/001_Normalized/146_basal_normalized.nii	146			size = 0.0, weight = 0.0		AN_NM_20121008102809 [BASAL-NC] BASAL-NC BASAL-NC |> NORMALIZED to SPECT [:0]	20150131_082548.201	ffff8200	Lingual_r_o	0.5	218.439	52.1644	18.4	502410	4019.28	325.655	314.546
C:/Users/In Kook Chun/SkyDrive/My Reseach/Research_Clinical/Rest Perfusion SPECT in TGA/Rest Perfusion SPECT with Tc-99m ECD/001_Normalized/146_basal_normalized.nii	146			size = 0.0, weight = 0.0		AN_NM_20121008102809 [BASAL-NC] BASAL-NC BASAL-NC |> NORMALIZED to SPECT [:0]	20150131_082548.201	ffff0000	Occipital_l_o	0.5	239.663	49.8851	44.616	1.3366e+06	10692.8	365.445	362.839
C:/Users/In Kook Chun/SkyDrive/My Reseach/Research_Clinical/Rest Perfusion SPECT in TGA/Rest Perfusion SPECT with Tc-99m ECD/001_Normalized/146_basal_normalized.nii	146			size = 0.0, weight = 0.0		AN_NM_20121008102809 [BASAL-NC] BASAL-NC BASAL-NC |> NORMALIZED to SPECT [:0]	20150131_082548.201	ffff0000	Occipital_r_o	0.5	225.135	52.416	36	1.01311e+06	8104.87	351.963	343.837
C:/Users/In Kook Chun/SkyDrive/My Reseach/Research_Clinical/Rest Perfusion SPECT in TGA/Rest Perfusion SPECT with Tc-99m ECD/001_Normalized/146_basal_normalized.nii	146			size = 0.0, weight = 0.0		AN_NM_20121008102809 [BASAL-NC] BASAL-NC BASAL-NC |> NORMALIZED to SPECT [:0]	20150131_082548.201	ffeef98e	Fusiform_l_o	0.5	207.272	54.2008	18.48	478797	3830.38	325.631	323.836
C:/Users/In Kook Chun/SkyDrive/My Reseach/Research_Clinical/Rest Perfusion SPECT in TGA/Rest Perfusion SPECT with Tc-99m ECD/001_Normalized/146_basal_normalized.nii	146			size = 0.0, weight = 0.0		AN_NM_20121008102809 [BASAL-NC] BASAL-NC BASAL-NC |> NORMALIZED to SPECT [:0]	20150131_082548.201	ffeef98e	Fusiform_r_o	0.5	207.522	50.5562	20.144	522541	4180.33	309.986	306.431
C:/Users/In Kook Chun/SkyDrive/My Reseach/Research_Clinical/Rest Perfusion SPECT in TGA/Rest Perfusion SPECT with Tc-99m ECD/001_Normalized/146_basal_normalized.nii	146			size = 0.0, weight = 0.0		AN_NM_20121008102809 [BASAL-NC] BASAL-NC BASAL-NC |> NORMALIZED to SPECT [:0]	20150131_082548.201	ffcc00fb	Postcentral_l_o	0.5	198.44	47.0212	31.136	772328	6178.63	278.054	276.837
C:/Users/In Kook Chun/SkyDrive/My Reseach/Research_Clinical/Rest Perfusion SPECT in TGA/Rest Perfusion SPECT with Tc-99m ECD/001_Normalized/146_basal_normalized.nii	146			size = 0.0, weight = 0.0		AN_NM_20121008102809 [BASAL-NC] BASAL-NC BASAL-NC |> NORMALIZED to SPECT [:0]	20150131_082548.201	ffcc00fb	Postcentral_r_o	0.5	201.513	57.8723	30.584	770382	6163.06	306.859	305.533
C:/Users/In Kook Chun/SkyDrive/My Reseach/Research_Clinical/Rest Perfusion SPECT in TGA/Rest Perfusion SPECT with Tc-99m ECD/001_Normalized/146_basal_normalized.nii	146			size = 0.0, weight = 0.0		AN_NM_20121008102809 [BASAL-NC] BASAL-NC BASAL-NC |> NORMALIZED to SPECT [:0]	20150131_082548.201	ffbe72bf	SupraMarginal_l_o	0.5	211.005	32.4312	10.048	265022	2120.18	270.85	268.577
C:/Users/In Kook Chun/SkyDrive/My Reseach/Research_Clinical/Rest Perfusion SPECT in TGA/Rest Perfusion SPECT with Tc-99m ECD/001_Normalized/146_basal_normalized.nii	146			size = 0.0, weight = 0.0		AN_NM_20121008102809 [BASAL-NC] BASAL-NC BASAL-NC |> NORMALIZED to SPECT [:0]	20150131_082548.201	ffbe72bf	SupraMarginal_r_o	0.5	218.539	41.098	15.792	431396	3451.17	316.988	315.257
C:/Users/In Kook Chun/SkyDrive/My Reseach/Research_Clinical/Rest Perfusion SPECT in TGA/Rest Perfusion SPECT with Tc-99m ECD/001_Normalized/146_basal_normalized.nii	146			size = 0.0, weight = 0.0		AN_NM_20121008102809 [BASAL-NC] BASAL-NC BASAL-NC |> NORMALIZED to SPECT [:0]	20150131_082548.201	ffed6dc5	Angular_l_o	0.5	224.703	49.1577	9.384	263577	2108.62	304.755	303.504
C:/Users/In Kook Chun/SkyDrive/My Reseach/Research_Clinical/Rest Perfusion SPECT in TGA/Rest Perfusion SPECT with Tc-99m ECD/001_Normalized/146_basal_normalized.nii	146			size = 0.0, weight = 0.0		AN_NM_20121008102809 [BASAL-NC] BASAL-NC BASAL-NC |> NORMALIZED to SPECT [:0]	20150131_082548.201	ffed6dc5	Angular_r_o	0.5	218.144	44.3536	14.016	382189	3057.51	298.157	295.646
C:/Users/In Kook Chun/SkyDrive/My Reseach/Research_Clinical/Rest Perfusion SPECT in TGA/Rest Perfusion SPECT with Tc-99m ECD/001_Normalized/146_basal_normalized.nii	146			size = 0.0, weight = 0.0		AN_NM_20121008102809 [BASAL-NC] BASAL-NC BASAL-NC |> NORMALIZED to SPECT [:0]	20150131_082548.201	ffba67f2	Precuneus_l_o	0.5	207.736	52.1084	28.224	732893	5863.15	327.057	320.521
C:/Users/In Kook Chun/SkyDrive/My Reseach/Research_Clinical/Rest Perfusion SPECT in TGA/Rest Perfusion SPECT with Tc-99m ECD/001_Normalized/146_basal_normalized.nii	146			size = 0.0, weight = 0.0		AN_NM_20121008102809 [BASAL-NC] BASAL-NC BASAL-NC |> NORMALIZED to SPECT [:0]	20150131_082548.201	ffba67f2	Precuneus_r_o	0.5	226.974	53.1284	26.12	741071	5928.57	339.397	336.078
C:/Users/In Kook Chun/SkyDrive/My Reseach/Research_Clinical/Rest Perfusion SPECT in TGA/Rest Perfusion SPECT with Tc-99m ECD/001_Normalized/146_basal_normalized.nii	146			size = 0.0, weight = 0.0		AN_NM_20121008102809 [BASAL-NC] BASAL-NC BASAL-NC |> NORMALIZED to SPECT [:0]	20150131_082548.201	ffbeb4ff	Paracentral_Lobule_l_o	0.5	175.398	66.9288	10.792	236612	1892.9	270.291	269.121
C:/Users/In Kook Chun/SkyDrive/My Reseach/Research_Clinical/Rest Perfusion SPECT in TGA/Rest Perfusion SPECT with Tc-99m ECD/001_Normalized/146_basal_normalized.nii	146			size = 0.0, weight = 0.0		AN_NM_20121008102809 [BASAL-NC] BASAL-NC BASAL-NC |> NORMALIZED to SPECT [:0]	20150131_082548.201	ffbeb4ff	Paracentral_Lobule_r_o	0.5	215.892	27.0173	6.688	180486	1443.89	276.663	274.504
C:/Users/In Kook Chun/SkyDrive/My Reseach/Research_Clinical/Rest Perfusion SPECT in TGA/Rest Perfusion SPECT with Tc-99m ECD/001_Normalized/146_basal_normalized.nii	146			size = 0.0, weight = 0.0		AN_NM_20121008102809 [BASAL-NC] BASAL-NC BASAL-NC |> NORMALIZED to SPECT [:0]	20150131_082548.201	ffff0000	Caudate_l_o	0.5	124.955	35.3254	7.696	120207	961.655	196.727	196.051
C:/Users/In Kook Chun/SkyDrive/My Reseach/Research_Clinical/Rest Perfusion SPECT in TGA/Rest Perfusion SPECT with Tc-99m ECD/001_Normalized/146_basal_normalized.nii	146			size = 0.0, weight = 0.0		AN_NM_20121008102809 [BASAL-NC] BASAL-NC BASAL-NC |> NORMALIZED to SPECT [:0]	20150131_082548.201	ffff0000	Caudate_r_o	0.5	146.117	44.524	7.952	145240	1161.92	275.736	269.756
C:/Users/In Kook Chun/SkyDrive/My Reseach/Research_Clinical/Rest Perfusion SPECT in TGA/Rest Perfusion SPECT with Tc-99m ECD/001_Normalized/146_basal_normalized.nii	146			size = 0.0, weight = 0.0		AN_NM_20121008102809 [BASAL-NC] BASAL-NC BASAL-NC |> NORMALIZED to SPECT [:0]	20150131_082548.201	ff9900ff	Putamen_l_o	0.5	192.326	19.4784	8.072	194057	1552.45	236.017	235.035
C:/Users/In Kook Chun/SkyDrive/My Reseach/Research_Clinical/Rest Perfusion SPECT in TGA/Rest Perfusion SPECT with Tc-99m ECD/001_Normalized/146_basal_normalized.nii	146			size = 0.0, weight = 0.0		AN_NM_20121008102809 [BASAL-NC] BASAL-NC BASAL-NC |> NORMALIZED to SPECT [:0]	20150131_082548.201	ff9900ff	Putamen_r_o	0.5	212.803	33.3396	8.512	226423	1811.38	295.839	293.896
C:/Users/In Kook Chun/SkyDrive/My Reseach/Research_Clinical/Rest Perfusion SPECT in TGA/Rest Perfusion SPECT with Tc-99m ECD/001_Normalized/146_basal_normalized.nii	146			size = 0.0, weight = 0.0		AN_NM_20121008102809 [BASAL-NC] BASAL-NC BASAL-NC |> NORMALIZED to SPECT [:0]	20150131_082548.201	ffffcc00	Pallidum_l_o	0.5	172.26	17.7701	2.344	50472	403.776	209.602	205.807
C:/Users/In Kook Chun/SkyDrive/My Reseach/Research_Clinical/Rest Perfusion SPECT in TGA/Rest Perfusion SPECT with Tc-99m ECD/001_Normalized/146_basal_normalized.nii	146			size = 0.0, weight = 0.0		AN_NM_20121008102809 [BASAL-NC] BASAL-NC BASAL-NC |> NORMALIZED to SPECT [:0]	20150131_082548.201	ffffcc00	Pallidum_r_o	0.5	191.63	27.4014	2.24	53656.4	429.252	264.038	254.882
C:/Users/In Kook Chun/SkyDrive/My Reseach/Research_Clinical/Rest Perfusion SPECT in TGA/Rest Perfusion SPECT with Tc-99m ECD/001_Normalized/146_basal_normalized.nii	146			size = 0.0, weight = 0.0		AN_NM_20121008102809 [BASAL-NC] BASAL-NC BASAL-NC |> NORMALIZED to SPECT [:0]	20150131_082548.201	ff00ff00	Thalamus_l_o	0.5	205.252	36.0171	8.8	225777	1806.22	292.332	288.321
C:/Users/In Kook Chun/SkyDrive/My Reseach/Research_Clinical/Rest Perfusion SPECT in TGA/Rest Perfusion SPECT with Tc-99m ECD/001_Normalized/146_basal_normalized.nii	146			size = 0.0, weight = 0.0		AN_NM_20121008102809 [BASAL-NC] BASAL-NC BASAL-NC |> NORMALIZED to SPECT [:0]	20150131_082548.201	ff00ff00	Thalamus_r_o	0.5	182.726	29.2205	8.456	193141	1545.13	240.047	237.919
C:/Users/In Kook Chun/SkyDrive/My Reseach/Research_Clinical/Rest Perfusion SPECT in TGA/Rest Perfusion SPECT with Tc-99m ECD/001_Normalized/146_basal_normalized.nii	146			size = 0.0, weight = 0.0		AN_NM_20121008102809 [BASAL-NC] BASAL-NC BASAL-NC |> NORMALIZED to SPECT [:0]	20150131_082548.201	ffb2e389	Heschl_l_o	0.5	204.435	24.1526	1.8	45997.9	367.983	254.468	250.966
C:/Users/In Kook Chun/SkyDrive/My Reseach/Research_Clinical/Rest Perfusion SPECT in TGA/Rest Perfusion SPECT with Tc-99m ECD/001_Normalized/146_basal_normalized.nii	146			size = 0.0, weight = 0.0		AN_NM_20121008102809 [BASAL-NC] BASAL-NC BASAL-NC |> NORMALIZED to SPECT [:0]	20150131_082548.201	ffb2e389	Heschl_r_o	0.5	223.898	32.057	1.992	55750.7	446.006	291.571	289.003
C:/Users/In Kook Chun/SkyDrive/My Reseach/Research_Clinical/Rest Perfusion SPECT in TGA/Rest Perfusion SPECT with Tc-99m ECD/001_Normalized/146_basal_normalized.nii	146			size = 0.0, weight = 0.0		AN_NM_20121008102809 [BASAL-NC] BASAL-NC BASAL-NC |> NORMALIZED to SPECT [:0]	20150131_082548.201	ff8834c6	Parietal_l_o	0.5	207.429	50.0192	36.096	935919	7487.35	312.685	310.607
C:/Users/In Kook Chun/SkyDrive/My Reseach/Research_Clinical/Rest Perfusion SPECT in TGA/Rest Perfusion SPECT with Tc-99m ECD/001_Normalized/146_basal_normalized.nii	146			size = 0.0, weight = 0.0		AN_NM_20121008102809 [BASAL-NC] BASAL-NC BASAL-NC |> NORMALIZED to SPECT [:0]	20150131_082548.201	ff8834c6	Parietal_r_o	0.5	190.375	65.3056	28.536	679067	5432.54	311.341	309.862
C:/Users/In Kook Chun/SkyDrive/My Reseach/Research_Clinical/Rest Perfusion SPECT in TGA/Rest Perfusion SPECT with Tc-99m ECD/001_Normalized/146_basal_normalized.nii	146			size = 0.0, weight = 0.0		AN_NM_20121008102809 [BASAL-NC] BASAL-NC BASAL-NC |> NORMALIZED to SPECT [:0]	20150131_082548.201	ff6cfaae	Temporal_l_o	0.5	198.91	49.6597	99.824	2.48199e+06	19856	325.108	322.129
C:/Users/In Kook Chun/SkyDrive/My Reseach/Research_Clinical/Rest Perfusion SPECT in TGA/Rest Perfusion SPECT with Tc-99m ECD/001_Normalized/146_basal_normalized.nii	146			size = 0.0, weight = 0.0		AN_NM_20121008102809 [BASAL-NC] BASAL-NC BASAL-NC |> NORMALIZED to SPECT [:0]	20150131_082548.201	ff6cfaae	Temporal_r_o	0.5	209.916	52.395	109.056	2.86157e+06	22892.5	340.883	339.464
C:/Users/In Kook Chun/SkyDrive/My Reseach/Research_Clinical/Rest Perfusion SPECT in TGA/Rest Perfusion SPECT with Tc-99m ECD/001_Normalized/146_basal_normalized.nii	146			size = 0.0, weight = 0.0		AN_NM_20121008102809 [BASAL-NC] BASAL-NC BASAL-NC |> NORMALIZED to SPECT [:0]	20150131_082548.201	ff974806	Vermis_o	0.5	221.405	73.2341	16.32	451667	3613.33	355.803	355.154
C:/Users/In Kook Chun/SkyDrive/My Reseach/Research_Clinical/Rest Perfusion SPECT in TGA/Rest Perfusion SPECT with Tc-99m ECD/001_Normalized/146_basal_normalized.nii	146			size = 0.0, weight = 0.0		AN_NM_20121008102809 [BASAL-NC] BASAL-NC BASAL-NC |> NORMALIZED to SPECT [:0]	20150131_082548.201	ffdbeef3	Cerebellum_Crus_l_o	0.5	258.943	72.9105	35.976	1.16447e+06	9315.74	389.542	388.232
C:/Users/In Kook Chun/SkyDrive/My Reseach/Research_Clinical/Rest Perfusion SPECT in TGA/Rest Perfusion SPECT with Tc-99m ECD/001_Normalized/146_basal_normalized.nii	146			size = 0.0, weight = 0.0		AN_NM_20121008102809 [BASAL-NC] BASAL-NC BASAL-NC |> NORMALIZED to SPECT [:0]	20150131_082548.201	ffdbeef3	Cerebellum_Crus_r_o	0.5	218.437	85.4402	38.12	1.04085e+06	8326.8	384.977	383.229
C:/Users/In Kook Chun/SkyDrive/My Reseach/Research_Clinical/Rest Perfusion SPECT in TGA/Rest Perfusion SPECT with Tc-99m ECD/001_Normalized/146_basal_normalized.nii	146			size = 0.0, weight = 0.0		AN_NM_20121008102809 [BASAL-NC] BASAL-NC BASAL-NC |> NORMALIZED to SPECT [:0]	20150131_082548.201	fffaef05	Cerebellum_l_o	0.5	226.54	73.9247	51.52	1.45892e+06	11671.3	363.661	362.525
C:/Users/In Kook Chun/SkyDrive/My Reseach/Research_Clinical/Rest Perfusion SPECT in TGA/Rest Perfusion SPECT with Tc-99m ECD/001_Normalized/146_basal_normalized.nii	146			size = 0.0, weight = 0.0		AN_NM_20121008102809 [BASAL-NC] BASAL-NC BASAL-NC |> NORMALIZED to SPECT [:0]	20150131_082548.201	fffaef05	Cerebellum_r_o	0.5	227.944	67.1318	53.384	1.52107e+06	12168.6	357.028	352.729
# PMOD_VOI_STATISTICS
# FORMAT[UNI]
# DATE_TIME[2015.01.31_08:43:36]
# VERSION[3.603]
# AXIS[Experiment][VOI][TAC][]
# VOXEL_FRACTION_MODE[1]
# DATA
// Component [string]	File [string]	PatientName [string]	PatientID [string]	PatientInfo [string]	StudyDescription [string]	SeriesDescription [string]	StudyDate [date_time]	Color [0xARGB]	VoiName(Region) [string]	Time [seconds]	Averaged [1/1]	Sd [1/1]	Volume [ccm]	Total(SUM) [1/1]	Total(AVR*VOL) [(1/1)*(ccm)]	Max [1/1]	HotAveraged(5) [1/1]
C:/Users/In Kook Chun/SkyDrive/My Reseach/Research_Clinical/Rest Perfusion SPECT in TGA/Rest Perfusion SPECT with Tc-99m ECD/001_Normalized/146f.nii	146f			size = 0.0, weight = 0.0		SEONJA^KIM [BASAL-NC] BASAL-NC BASAL-NC |> NORMALIZED to SPECT [:0]	20150131_082548.367	ff6400ff	Precentral_l_o	0.5	241.761	73.9002	28.208	852449	6819.59	388.898	384.829
C:/Users/In Kook Chun/SkyDrive/My Reseach/Research_Clinical/Rest Perfusion SPECT in TGA/Rest Perfusion SPECT with Tc-99m ECD/001_Normalized/146f.nii	146f			size = 0.0, weight = 0.0		SEONJA^KIM [BASAL-NC] BASAL-NC BASAL-NC |> NORMALIZED to SPECT [:0]	20150131_082548.367	ff6400ff	Precentral_r_o	0.5	255.754	69.3027	27.048	864703	6917.62	383.284	378.318
C:/Users/In Kook Chun/SkyDrive/My Reseach/Research_Clinical/Rest Perfusion SPECT in TGA/Rest Perfusion SPECT with Tc-99m ECD/001_Normalized/146f.nii	146f			size = 0.0, weight = 0.0		SEONJA^KIM [BASAL-NC] BASAL-NC BASAL-NC |> NORMALIZED to SPECT [:0]	20150131_082548.367	ff5dbcff	Rolandic_Oper_l_o	0.5	250.262	35.1499	7.92	247759	1982.07	321.73	320.462
C:/Users/In Kook Chun/SkyDrive/My Reseach/Research_Clinical/Rest Perfusion SPECT in TGA/Rest Perfusion SPECT with Tc-99m ECD/001_Normalized/146f.nii	146f			size = 0.0, weight = 0.0		SEONJA^KIM [BASAL-NC] BASAL-NC BASAL-NC |> NORMALIZED to SPECT [:0]	20150131_082548.367	ff5dbcff	Rolandic_Oper_r_o	0.5	260.429	35.3628	10.648	346632	2773.05	357.371	353.979
C:/Users/In Kook Chun/SkyDrive/My Reseach/Research_Clinical/Rest Perfusion SPECT in TGA/Rest Perfusion SPECT with Tc-99m ECD/001_Normalized/146f.nii	146f			size = 0.0, weight = 0.0		SEONJA^KIM [BASAL-NC] BASAL-NC BASAL-NC |> NORMALIZED to SPECT [:0]	20150131_082548.367	ff0072ff	Supp_Motor_Area_l_o	0.5	261.236	65.1124	17.176	560873	4486.99	369.8	367.674
C:/Users/In Kook Chun/SkyDrive/My Reseach/Research_Clinical/Rest Perfusion SPECT in TGA/Rest Perfusion SPECT with Tc-99m ECD/001_Normalized/146f.nii	146f			size = 0.0, weight = 0.0		SEONJA^KIM [BASAL-NC] BASAL-NC BASAL-NC |> NORMALIZED to SPECT [:0]	20150131_082548.367	ff0072ff	Supp_Motor_Area_r_o	0.5	278.719	53.6752	18.968	660842	5286.74	399.026	396.18
C:/Users/In Kook Chun/SkyDrive/My Reseach/Research_Clinical/Rest Perfusion SPECT in TGA/Rest Perfusion SPECT with Tc-99m ECD/001_Normalized/146f.nii	146f			size = 0.0, weight = 0.0		SEONJA^KIM [BASAL-NC] BASAL-NC BASAL-NC |> NORMALIZED to SPECT [:0]	20150131_082548.367	ff6464ff	Olfactory_l_o	0.5	190.142	46.8223	2.24	53239.7	425.917	293.292	289.119
C:/Users/In Kook Chun/SkyDrive/My Reseach/Research_Clinical/Rest Perfusion SPECT in TGA/Rest Perfusion SPECT with Tc-99m ECD/001_Normalized/146f.nii	146f			size = 0.0, weight = 0.0		SEONJA^KIM [BASAL-NC] BASAL-NC BASAL-NC |> NORMALIZED to SPECT [:0]	20150131_082548.367	ff6464ff	Olfactory_r_o	0.5	184.648	37.0338	2.312	53363.3	426.907	261.126	258.744
C:/Users/In Kook Chun/SkyDrive/My Reseach/Research_Clinical/Rest Perfusion SPECT in TGA/Rest Perfusion SPECT with Tc-99m ECD/001_Normalized/146f.nii	146f			size = 0.0, weight = 0.0		SEONJA^KIM [BASAL-NC] BASAL-NC BASAL-NC |> NORMALIZED to SPECT [:0]	20150131_082548.367	ff0000ff	Frontal_Sup_l_o	0.5	240.884	81.5776	60.432	1.81964e+06	14557.1	384.398	382.355
C:/Users/In Kook Chun/SkyDrive/My Reseach/Research_Clinical/Rest Perfusion SPECT in TGA/Rest Perfusion SPECT with Tc-99m ECD/001_Normalized/146f.nii	146f			size = 0.0, weight = 0.0		SEONJA^KIM [BASAL-NC] BASAL-NC BASAL-NC |> NORMALIZED to SPECT [:0]	20150131_082548.367	ff0000ff	Frontal_Sup_r_o	0.5	246.645	61.0692	57.496	1.77264e+06	14181.1	429.142	420.3
C:/Users/In Kook Chun/SkyDrive/My Reseach/Research_Clinical/Rest Perfusion SPECT in TGA/Rest Perfusion SPECT with Tc-99m ECD/001_Normalized/146f.nii	146f			size = 0.0, weight = 0.0		SEONJA^KIM [BASAL-NC] BASAL-NC BASAL-NC |> NORMALIZED to SPECT [:0]	20150131_082548.367	ff1ca7ff	Frontal_Mid_l_o	0.5	274.259	75.5235	51.76	1.77446e+06	14195.7	452.1	448.138
C:/Users/In Kook Chun/SkyDrive/My Reseach/Research_Clinical/Rest Perfusion SPECT in TGA/Rest Perfusion SPECT with Tc-99m ECD/001_Normalized/146f.nii	146f			size = 0.0, weight = 0.0		SEONJA^KIM [BASAL-NC] BASAL-NC BASAL-NC |> NORMALIZED to SPECT [:0]	20150131_082548.367	ff1ca7ff	Frontal_Mid_r_o	0.5	263.631	70.5777	55.8	1.83883e+06	14710.6	444.259	442.32
C:/Users/In Kook Chun/SkyDrive/My Reseach/Research_Clinical/Rest Perfusion SPECT in TGA/Rest Perfusion SPECT with Tc-99m ECD/001_Normalized/146f.nii	146f			size = 0.0, weight = 0.0		SEONJA^KIM [BASAL-NC] BASAL-NC BASAL-NC |> NORMALIZED to SPECT [:0]	20150131_082548.367	ff1cf7ff	Frontal_Inf_l_o	0.5	232.901	60.3263	42.056	1.22436e+06	9794.87	384.472	377.715
C:/Users/In Kook Chun/SkyDrive/My Reseach/Research_Clinical/Rest Perfusion SPECT in TGA/Rest Perfusion SPECT with Tc-99m ECD/001_Normalized/146f.nii	146f			size = 0.0, weight = 0.0		SEONJA^KIM [BASAL-NC] BASAL-NC BASAL-NC |> NORMALIZED to SPECT [:0]	20150131_082548.367	ff1cf7ff	Frontal_Inf_r_o	0.5	237.048	65.5667	42.056	1.24616e+06	9969.3	368.122	366.352
C:/Users/In Kook Chun/SkyDrive/My Reseach/Research_Clinical/Rest Perfusion SPECT in TGA/Rest Perfusion SPECT with Tc-99m ECD/001_Normalized/146f.nii	146f			size = 0.0, weight = 0.0		SEONJA^KIM [BASAL-NC] BASAL-NC BASAL-NC |> NORMALIZED to SPECT [:0]	20150131_082548.367	ffa0ffff	Rectus_l_o	0.5	252.383	51.3761	6.816	215030	1720.24	340.397	338.722
C:/Users/In Kook Chun/SkyDrive/My Reseach/Research_Clinical/Rest Perfusion SPECT in TGA/Rest Perfusion SPECT with Tc-99m ECD/001_Normalized/146f.nii	146f			size = 0.0, weight = 0.0		SEONJA^KIM [BASAL-NC] BASAL-NC BASAL-NC |> NORMALIZED to SPECT [:0]	20150131_082548.367	ffa0ffff	Rectus_r_o	0.5	267.464	37.4717	5.96	199261	1594.08	338.154	336.04
C:/Users/In Kook Chun/SkyDrive/My Reseach/Research_Clinical/Rest Perfusion SPECT in TGA/Rest Perfusion SPECT with Tc-99m ECD/001_Normalized/146f.nii	146f			size = 0.0, weight = 0.0		SEONJA^KIM [BASAL-NC] BASAL-NC BASAL-NC |> NORMALIZED to SPECT [:0]	20150131_082548.367	ff8fafff	Insula_l_o	0.5	225.763	43.3458	14.864	419469	3355.75	329.913	324.617
C:/Users/In Kook Chun/SkyDrive/My Reseach/Research_Clinical/Rest Perfusion SPECT in TGA/Rest Perfusion SPECT with Tc-99m ECD/001_Normalized/146f.nii	146f			size = 0.0, weight = 0.0		SEONJA^KIM [BASAL-NC] BASAL-NC BASAL-NC |> NORMALIZED to SPECT [:0]	20150131_082548.367	ff8fafff	Insula_r_o	0.5	248.472	38.1852	14.16	439796	3518.37	323.557	322.381
C:/Users/In Kook Chun/SkyDrive/My Reseach/Research_Clinical/Rest Perfusion SPECT in TGA/Rest Perfusion SPECT with Tc-99m ECD/001_Normalized/146f.nii	146f			size = 0.0, weight = 0.0		SEONJA^KIM [BASAL-NC] BASAL-NC BASAL-NC |> NORMALIZED to SPECT [:0]	20150131_082548.367	ffb2a2c7	Cingulum_Ant_l_o	0.5	221.478	76.161	11.2	310069	2480.55	342.06	341.401
C:/Users/In Kook Chun/SkyDrive/My Reseach/Research_Clinical/Rest Perfusion SPECT in TGA/Rest Perfusion SPECT with Tc-99m ECD/001_Normalized/146f.nii	146f			size = 0.0, weight = 0.0		SEONJA^KIM [BASAL-NC] BASAL-NC BASAL-NC |> NORMALIZED to SPECT [:0]	20150131_082548.367	ffb2a2c7	Cingulum_Ant_r_o	0.5	217.148	67.3849	10.504	285116	2280.92	340.367	339.521
C:/Users/In Kook Chun/SkyDrive/My Reseach/Research_Clinical/Rest Perfusion SPECT in TGA/Rest Perfusion SPECT with Tc-99m ECD/001_Normalized/146f.nii	146f			size = 0.0, weight = 0.0		SEONJA^KIM [BASAL-NC] BASAL-NC BASAL-NC |> NORMALIZED to SPECT [:0]	20150131_082548.367	ff8fafff	Cingulum_Mid_l_o	0.5	253.905	58.3834	15.528	492830	3942.64	365.048	360.982
C:/Users/In Kook Chun/SkyDrive/My Reseach/Research_Clinical/Rest Perfusion SPECT in TGA/Rest Perfusion SPECT with Tc-99m ECD/001_Normalized/146f.nii	146f			size = 0.0, weight = 0.0		SEONJA^KIM [BASAL-NC] BASAL-NC BASAL-NC |> NORMALIZED to SPECT [:0]	20150131_082548.367	ff8fafff	Cingulum_Mid_r_o	0.5	244.34	55.0209	17.624	538281	4306.25	364.083	362.937
C:/Users/In Kook Chun/SkyDrive/My Reseach/Research_Clinical/Rest Perfusion SPECT in TGA/Rest Perfusion SPECT with Tc-99m ECD/001_Normalized/146f.nii	146f			size = 0.0, weight = 0.0		SEONJA^KIM [BASAL-NC] BASAL-NC BASAL-NC |> NORMALIZED to SPECT [:0]	20150131_082548.367	ff5f497a	Cingulum_Post_l_o	0.5	217.181	89.6802	3.704	100555	804.438	376.112	375.072
C:/Users/In Kook Chun/SkyDrive/My Reseach/Research_Clinical/Rest Perfusion SPECT in TGA/Rest Perfusion SPECT with Tc-99m ECD/001_Normalized/146f.nii	146f			size = 0.0, weight = 0.0		SEONJA^KIM [BASAL-NC] BASAL-NC BASAL-NC |> NORMALIZED to SPECT [:0]	20150131_082548.367	ff5f497a	Cingulum_Post_r_o	0.5	188.626	82.0256	2.68	63189.6	505.517	362.093	359.765
C:/Users/In Kook Chun/SkyDrive/My Reseach/Research_Clinical/Rest Perfusion SPECT in TGA/Rest Perfusion SPECT with Tc-99m ECD/001_Normalized/146f.nii	146f			size = 0.0, weight = 0.0		SEONJA^KIM [BASAL-NC] BASAL-NC BASAL-NC |> NORMALIZED to SPECT [:0]	20150131_082548.367	ff3f6c19	Hippo_Parahippo_l_o	0.5	178.073	31.2293	15.28	340119	2720.95	282.021	277.004
C:/Users/In Kook Chun/SkyDrive/My Reseach/Research_Clinical/Rest Perfusion SPECT in TGA/Rest Perfusion SPECT with Tc-99m ECD/001_Normalized/146f.nii	146f			size = 0.0, weight = 0.0		SEONJA^KIM [BASAL-NC] BASAL-NC BASAL-NC |> NORMALIZED to SPECT [:0]	20150131_082548.367	ff3f6c19	Hippo_Parahippo_r_o	0.5	193.796	32.5324	16.624	402708	3221.67	265.477	264.506
C:/Users/In Kook Chun/SkyDrive/My Reseach/Research_Clinical/Rest Perfusion SPECT in TGA/Rest Perfusion SPECT with Tc-99m ECD/001_Normalized/146f.nii	146f			size = 0.0, weight = 0.0		SEONJA^KIM [BASAL-NC] BASAL-NC BASAL-NC |> NORMALIZED to SPECT [:0]	20150131_082548.367	ffdede07	Amygdala_l_o	0.5	196.652	17.1631	1.76	43263.5	346.108	235.035	231.081
C:/Users/In Kook Chun/SkyDrive/My Reseach/Research_Clinical/Rest Perfusion SPECT in TGA/Rest Perfusion SPECT with Tc-99m ECD/001_Normalized/146f.nii	146f			size = 0.0, weight = 0.0		SEONJA^KIM [BASAL-NC] BASAL-NC BASAL-NC |> NORMALIZED to SPECT [:0]	20150131_082548.367	ffdede07	Amygdala_r_o	0.5	196.513	31.0992	1.984	48735.2	389.882	245.058	240.146
C:/Users/In Kook Chun/SkyDrive/My Reseach/Research_Clinical/Rest Perfusion SPECT in TGA/Rest Perfusion SPECT with Tc-99m ECD/001_Normalized/146f.nii	146f			size = 0.0, weight = 0.0		SEONJA^KIM [BASAL-NC] BASAL-NC BASAL-NC |> NORMALIZED to SPECT [:0]	20150131_082548.367	ffc27c3b	Calcarine_l_o	0.5	302.53	84.3346	18.064	683113	5464.9	442.165	440.502
C:/Users/In Kook Chun/SkyDrive/My Reseach/Research_Clinical/Rest Perfusion SPECT in TGA/Rest Perfusion SPECT with Tc-99m ECD/001_Normalized/146f.nii	146f			size = 0.0, weight = 0.0		SEONJA^KIM [BASAL-NC] BASAL-NC BASAL-NC |> NORMALIZED to SPECT [:0]	20150131_082548.367	ffc27c3b	Calcarine_r_o	0.5	327.33	66.6162	14.888	609161	4873.29	442.507	438.976
C:/Users/In Kook Chun/SkyDrive/My Reseach/Research_Clinical/Rest Perfusion SPECT in TGA/Rest Perfusion SPECT with Tc-99m ECD/001_Normalized/146f.nii	146f			size = 0.0, weight = 0.0		SEONJA^KIM [BASAL-NC] BASAL-NC BASAL-NC |> NORMALIZED to SPECT [:0]	20150131_082548.367	fffcbf06	Cuneus_l_o	0.5	312.045	68.8791	12.208	476180	3809.44	423.736	422.121
C:/Users/In Kook Chun/SkyDrive/My Reseach/Research_Clinical/Rest Perfusion SPECT in TGA/Rest Perfusion SPECT with Tc-99m ECD/001_Normalized/146f.nii	146f			size = 0.0, weight = 0.0		SEONJA^KIM [BASAL-NC] BASAL-NC BASAL-NC |> NORMALIZED to SPECT [:0]	20150131_082548.367	fffcbf06	Cuneus_r_o	0.5	350.384	58.7455	11.392	498946	3991.57	446.472	444.865
C:/Users/In Kook Chun/SkyDrive/My Reseach/Research_Clinical/Rest Perfusion SPECT in TGA/Rest Perfusion SPECT with Tc-99m ECD/001_Normalized/146f.nii	146f			size = 0.0, weight = 0.0		SEONJA^KIM [BASAL-NC] BASAL-NC BASAL-NC |> NORMALIZED to SPECT [:0]	20150131_082548.367	ffff8200	Lingual_l_o	0.5	280.072	65.3989	16.76	586751	4694	438.958	434.47
C:/Users/In Kook Chun/SkyDrive/My Reseach/Research_Clinical/Rest Perfusion SPECT in TGA/Rest Perfusion SPECT with Tc-99m ECD/001_Normalized/146f.nii	146f			size = 0.0, weight = 0.0		SEONJA^KIM [BASAL-NC] BASAL-NC BASAL-NC |> NORMALIZED to SPECT [:0]	20150131_082548.367	ffff8200	Lingual_r_o	0.5	271.337	61.7547	18.4	624074	4992.6	406.896	386.358
C:/Users/In Kook Chun/SkyDrive/My Reseach/Research_Clinical/Rest Perfusion SPECT in TGA/Rest Perfusion SPECT with Tc-99m ECD/001_Normalized/146f.nii	146f			size = 0.0, weight = 0.0		SEONJA^KIM [BASAL-NC] BASAL-NC BASAL-NC |> NORMALIZED to SPECT [:0]	20150131_082548.367	ffff0000	Occipital_l_o	0.5	306.017	61.164	44.616	1.70666e+06	13653.2	448.284	446.032
C:/Users/In Kook Chun/SkyDrive/My Reseach/Research_Clinical/Rest Perfusion SPECT in TGA/Rest Perfusion SPECT with Tc-99m ECD/001_Normalized/146f.nii	146f			size = 0.0, weight = 0.0		SEONJA^KIM [BASAL-NC] BASAL-NC BASAL-NC |> NORMALIZED to SPECT [:0]	20150131_082548.367	ffff0000	Occipital_r_o	0.5	297.839	66.6063	36	1.34028e+06	10722.2	417.573	416.145
C:/Users/In Kook Chun/SkyDrive/My Reseach/Research_Clinical/Rest Perfusion SPECT in TGA/Rest Perfusion SPECT with Tc-99m ECD/001_Normalized/146f.nii	146f			size = 0.0, weight = 0.0		SEONJA^KIM [BASAL-NC] BASAL-NC BASAL-NC |> NORMALIZED to SPECT [:0]	20150131_082548.367	ffeef98e	Fusiform_l_o	0.5	262.873	67.947	18.48	607238	4857.9	384.042	382.652
C:/Users/In Kook Chun/SkyDrive/My Reseach/Research_Clinical/Rest Perfusion SPECT in TGA/Rest Perfusion SPECT with Tc-99m ECD/001_Normalized/146f.nii	146f			size = 0.0, weight = 0.0		SEONJA^KIM [BASAL-NC] BASAL-NC BASAL-NC |> NORMALIZED to SPECT [:0]	20150131_082548.367	ffeef98e	Fusiform_r_o	0.5	260.524	60.2057	20.144	655999	5247.99	394.971	392.209
C:/Users/In Kook Chun/SkyDrive/My Reseach/Research_Clinical/Rest Perfusion SPECT in TGA/Rest Perfusion SPECT with Tc-99m ECD/001_Normalized/146f.nii	146f			size = 0.0, weight = 0.0		SEONJA^KIM [BASAL-NC] BASAL-NC BASAL-NC |> NORMALIZED to SPECT [:0]	20150131_082548.367	ffcc00fb	Postcentral_l_o	0.5	263.386	61.7293	31.136	1.0251e+06	8200.79	378.859	377.009
C:/Users/In Kook Chun/SkyDrive/My Reseach/Research_Clinical/Rest Perfusion SPECT in TGA/Rest Perfusion SPECT with Tc-99m ECD/001_Normalized/146f.nii	146f			size = 0.0, weight = 0.0		SEONJA^KIM [BASAL-NC] BASAL-NC BASAL-NC |> NORMALIZED to SPECT [:0]	20150131_082548.367	ffcc00fb	Postcentral_r_o	0.5	267.448	72.1221	30.584	1.02245e+06	8179.62	391.259	389.631
C:/Users/In Kook Chun/SkyDrive/My Reseach/Research_Clinical/Rest Perfusion SPECT in TGA/Rest Perfusion SPECT with Tc-99m ECD/001_Normalized/146f.nii	146f			size = 0.0, weight = 0.0		SEONJA^KIM [BASAL-NC] BASAL-NC BASAL-NC |> NORMALIZED to SPECT [:0]	20150131_082548.367	ffbe72bf	SupraMarginal_l_o	0.5	283	44.8824	10.048	355448	2843.58	361.974	361.309
C:/Users/In Kook Chun/SkyDrive/My Reseach/Research_Clinical/Rest Perfusion SPECT in TGA/Rest Perfusion SPECT with Tc-99m ECD/001_Normalized/146f.nii	146f			size = 0.0, weight = 0.0		SEONJA^KIM [BASAL-NC] BASAL-NC BASAL-NC |> NORMALIZED to SPECT [:0]	20150131_082548.367	ffbe72bf	SupraMarginal_r_o	0.5	282.975	51.4844	15.792	558592	4468.74	412.97	411.301
C:/Users/In Kook Chun/SkyDrive/My Reseach/Research_Clinical/Rest Perfusion SPECT in TGA/Rest Perfusion SPECT with Tc-99m ECD/001_Normalized/146f.nii	146f			size = 0.0, weight = 0.0		SEONJA^KIM [BASAL-NC] BASAL-NC BASAL-NC |> NORMALIZED to SPECT [:0]	20150131_082548.367	ffed6dc5	Angular_l_o	0.5	289.457	77.3254	9.384	339533	2716.27	417.603	414.229
C:/Users/In Kook Chun/SkyDrive/My Reseach/Research_Clinical/Rest Perfusion SPECT in TGA/Rest Perfusion SPECT with Tc-99m ECD/001_Normalized/146f.nii	146f			size = 0.0, weight = 0.0		SEONJA^KIM [BASAL-NC] BASAL-NC BASAL-NC |> NORMALIZED to SPECT [:0]	20150131_082548.367	ffed6dc5	Angular_r_o	0.5	295.315	71.0544	14.016	517392	4139.14	416.475	414.877
C:/Users/In Kook Chun/SkyDrive/My Reseach/Research_Clinical/Rest Perfusion SPECT in TGA/Rest Perfusion SPECT with Tc-99m ECD/001_Normalized/146f.nii	146f			size = 0.0, weight = 0.0		SEONJA^KIM [BASAL-NC] BASAL-NC BASAL-NC |> NORMALIZED to SPECT [:0]	20150131_082548.367	ffba67f2	Precuneus_l_o	0.5	282.462	74.0413	28.224	996525	7972.2	409.153	402.013
C:/Users/In Kook Chun/SkyDrive/My Reseach/Research_Clinical/Rest Perfusion SPECT in TGA/Rest Perfusion SPECT with Tc-99m ECD/001_Normalized/146f.nii	146f			size = 0.0, weight = 0.0		SEONJA^KIM [BASAL-NC] BASAL-NC BASAL-NC |> NORMALIZED to SPECT [:0]	20150131_082548.367	ffba67f2	Precuneus_r_o	0.5	284.445	64.5916	26.12	928714	7429.71	430.642	422.83
C:/Users/In Kook Chun/SkyDrive/My Reseach/Research_Clinical/Rest Perfusion SPECT in TGA/Rest Perfusion SPECT with Tc-99m ECD/001_Normalized/146f.nii	146f			size = 0.0, weight = 0.0		SEONJA^KIM [BASAL-NC] BASAL-NC BASAL-NC |> NORMALIZED to SPECT [:0]	20150131_082548.367	ffbeb4ff	Paracentral_Lobule_l_o	0.5	226.673	81.6153	10.792	305781	2446.25	354.564	344.79
C:/Users/In Kook Chun/SkyDrive/My Reseach/Research_Clinical/Rest Perfusion SPECT in TGA/Rest Perfusion SPECT with Tc-99m ECD/001_Normalized/146f.nii	146f			size = 0.0, weight = 0.0		SEONJA^KIM [BASAL-NC] BASAL-NC BASAL-NC |> NORMALIZED to SPECT [:0]	20150131_082548.367	ffbeb4ff	Paracentral_Lobule_r_o	0.5	292.388	40.6897	6.688	244436	1955.49	353.881	352.423
C:/Users/In Kook Chun/SkyDrive/My Reseach/Research_Clinical/Rest Perfusion SPECT in TGA/Rest Perfusion SPECT with Tc-99m ECD/001_Normalized/146f.nii	146f			size = 0.0, weight = 0.0		SEONJA^KIM [BASAL-NC] BASAL-NC BASAL-NC |> NORMALIZED to SPECT [:0]	20150131_082548.367	ffff0000	Caudate_l_o	0.5	168.791	52.194	7.696	162377	1299.01	312.761	305.692
C:/Users/In Kook Chun/SkyDrive/My Reseach/Research_Clinical/Rest Perfusion SPECT in TGA/Rest Perfusion SPECT with Tc-99m ECD/001_Normalized/146f.nii	146f			size = 0.0, weight = 0.0		SEONJA^KIM [BASAL-NC] BASAL-NC BASAL-NC |> NORMALIZED to SPECT [:0]	20150131_082548.367	ffff0000	Caudate_r_o	0.5	180.544	47.0383	7.952	179461	1435.69	305.929	297.616
C:/Users/In Kook Chun/SkyDrive/My Reseach/Research_Clinical/Rest Perfusion SPECT in TGA/Rest Perfusion SPECT with Tc-99m ECD/001_Normalized/146f.nii	146f			size = 0.0, weight = 0.0		SEONJA^KIM [BASAL-NC] BASAL-NC BASAL-NC |> NORMALIZED to SPECT [:0]	20150131_082548.367	ff9900ff	Putamen_l_o	0.5	273.795	37.4869	8.072	276259	2210.07	356.851	354.692
C:/Users/In Kook Chun/SkyDrive/My Reseach/Research_Clinical/Rest Perfusion SPECT in TGA/Rest Perfusion SPECT with Tc-99m ECD/001_Normalized/146f.nii	146f			size = 0.0, weight = 0.0		SEONJA^KIM [BASAL-NC] BASAL-NC BASAL-NC |> NORMALIZED to SPECT [:0]	20150131_082548.367	ff9900ff	Putamen_r_o	0.5	278.126	33.8053	8.512	295927	2367.41	345.936	344.68
C:/Users/In Kook Chun/SkyDrive/My Reseach/Research_Clinical/Rest Perfusion SPECT in TGA/Rest Perfusion SPECT with Tc-99m ECD/001_Normalized/146f.nii	146f			size = 0.0, weight = 0.0		SEONJA^KIM [BASAL-NC] BASAL-NC BASAL-NC |> NORMALIZED to SPECT [:0]	20150131_082548.367	ffffcc00	Pallidum_l_o	0.5	222.423	36.4588	2.344	65169.9	521.359	310.281	301.914
C:/Users/In Kook Chun/SkyDrive/My Reseach/Research_Clinical/Rest Perfusion SPECT in TGA/Rest Perfusion SPECT with Tc-99m ECD/001_Normalized/146f.nii	146f			size = 0.0, weight = 0.0		SEONJA^KIM [BASAL-NC] BASAL-NC BASAL-NC |> NORMALIZED to SPECT [:0]	20150131_082548.367	ffffcc00	Pallidum_r_o	0.5	226.664	35.0644	2.24	63465.9	507.728	296.811	294.819
C:/Users/In Kook Chun/SkyDrive/My Reseach/Research_Clinical/Rest Perfusion SPECT in TGA/Rest Perfusion SPECT with Tc-99m ECD/001_Normalized/146f.nii	146f			size = 0.0, weight = 0.0		SEONJA^KIM [BASAL-NC] BASAL-NC BASAL-NC |> NORMALIZED to SPECT [:0]	20150131_082548.367	ff00ff00	Thalamus_l_o	0.5	235.141	32.4323	8.8	258655	2069.24	299.395	297.56
C:/Users/In Kook Chun/SkyDrive/My Reseach/Research_Clinical/Rest Perfusion SPECT in TGA/Rest Perfusion SPECT with Tc-99m ECD/001_Normalized/146f.nii	146f			size = 0.0, weight = 0.0		SEONJA^KIM [BASAL-NC] BASAL-NC BASAL-NC |> NORMALIZED to SPECT [:0]	20150131_082548.367	ff00ff00	Thalamus_r_o	0.5	246.767	44.6995	8.456	260833	2086.66	354.935	353.81
C:/Users/In Kook Chun/SkyDrive/My Reseach/Research_Clinical/Rest Perfusion SPECT in TGA/Rest Perfusion SPECT with Tc-99m ECD/001_Normalized/146f.nii	146f			size = 0.0, weight = 0.0		SEONJA^KIM [BASAL-NC] BASAL-NC BASAL-NC |> NORMALIZED to SPECT [:0]	20150131_082548.367	ffb2e389	Heschl_l_o	0.5	251.417	31.7219	1.8	56568.8	452.55	304.623	301.13
C:/Users/In Kook Chun/SkyDrive/My Reseach/Research_Clinical/Rest Perfusion SPECT in TGA/Rest Perfusion SPECT with Tc-99m ECD/001_Normalized/146f.nii	146f			size = 0.0, weight = 0.0		SEONJA^KIM [BASAL-NC] BASAL-NC BASAL-NC |> NORMALIZED to SPECT [:0]	20150131_082548.367	ffb2e389	Heschl_r_o	0.5	275.027	29.5575	1.992	68481.8	547.854	351.995	342.627
C:/Users/In Kook Chun/SkyDrive/My Reseach/Research_Clinical/Rest Perfusion SPECT in TGA/Rest Perfusion SPECT with Tc-99m ECD/001_Normalized/146f.nii	146f			size = 0.0, weight = 0.0		SEONJA^KIM [BASAL-NC] BASAL-NC BASAL-NC |> NORMALIZED to SPECT [:0]	20150131_082548.367	ff8834c6	Parietal_l_o	0.5	271.731	63.8337	36.096	1.22605e+06	9808.41	426.543	423.938
C:/Users/In Kook Chun/SkyDrive/My Reseach/Research_Clinical/Rest Perfusion SPECT in TGA/Rest Perfusion SPECT with Tc-99m ECD/001_Normalized/146f.nii	146f			size = 0.0, weight = 0.0		SEONJA^KIM [BASAL-NC] BASAL-NC BASAL-NC |> NORMALIZED to SPECT [:0]	20150131_082548.367	ff8834c6	Parietal_r_o	0.5	254.976	83.1553	28.536	909500	7276	412.658	411.916
C:/Users/In Kook Chun/SkyDrive/My Reseach/Research_Clinical/Rest Perfusion SPECT in TGA/Rest Perfusion SPECT with Tc-99m ECD/001_Normalized/146f.nii	146f			size = 0.0, weight = 0.0		SEONJA^KIM [BASAL-NC] BASAL-NC BASAL-NC |> NORMALIZED to SPECT [:0]	20150131_082548.367	ff6cfaae	Temporal_l_o	0.5	251.268	62.3173	99.824	3.13532e+06	25082.6	383.789	382.672
C:/Users/In Kook Chun/SkyDrive/My Reseach/Research_Clinical/Rest Perfusion SPECT in TGA/Rest Perfusion SPECT with Tc-99m ECD/001_Normalized/146f.nii	146f			size = 0.0, weight = 0.0		SEONJA^KIM [BASAL-NC] BASAL-NC BASAL-NC |> NORMALIZED to SPECT [:0]	20150131_082548.367	ff6cfaae	Temporal_r_o	0.5	267.702	64.1522	109.056	3.64931e+06	29194.5	423.885	420.481
C:/Users/In Kook Chun/SkyDrive/My Reseach/Research_Clinical/Rest Perfusion SPECT in TGA/Rest Perfusion SPECT with Tc-99m ECD/001_Normalized/146f.nii	146f			size = 0.0, weight = 0.0		SEONJA^KIM [BASAL-NC] BASAL-NC BASAL-NC |> NORMALIZED to SPECT [:0]	20150131_082548.367	ff974806	Vermis_o	0.5	274.95	97.0176	16.32	560899	4487.19	409.673	408.651
C:/Users/In Kook Chun/SkyDrive/My Reseach/Research_Clinical/Rest Perfusion SPECT in TGA/Rest Perfusion SPECT with Tc-99m ECD/001_Normalized/146f.nii	146f			size = 0.0, weight = 0.0		SEONJA^KIM [BASAL-NC] BASAL-NC BASAL-NC |> NORMALIZED to SPECT [:0]	20150131_082548.367	ffdbeef3	Cerebellum_Crus_l_o	0.5	324.791	96.1785	35.976	1.46059e+06	11684.7	486.597	483.286
C:/Users/In Kook Chun/SkyDrive/My Reseach/Research_Clinical/Rest Perfusion SPECT in TGA/Rest Perfusion SPECT with Tc-99m ECD/001_Normalized/146f.nii	146f			size = 0.0, weight = 0.0		SEONJA^KIM [BASAL-NC] BASAL-NC BASAL-NC |> NORMALIZED to SPECT [:0]	20150131_082548.367	ffdbeef3	Cerebellum_Crus_r_o	0.5	278.777	112.449	38.12	1.32837e+06	10627	467.619	465.234
C:/Users/In Kook Chun/SkyDrive/My Reseach/Research_Clinical/Rest Perfusion SPECT in TGA/Rest Perfusion SPECT with Tc-99m ECD/001_Normalized/146f.nii	146f			size = 0.0, weight = 0.0		SEONJA^KIM [BASAL-NC] BASAL-NC BASAL-NC |> NORMALIZED to SPECT [:0]	20150131_082548.367	fffaef05	Cerebellum_l_o	0.5	283.134	98.4378	51.52	1.82339e+06	14587.1	449.784	448.756
[truncated: 3,151 more rows]
